# Supplementary material for: Crystal structure of N-(propan-2-yl­carbamo­thio­yl)benzamide
Source: Acta Crystallogr E Crystallogr Commun. 2015 Jan 1;71(Pt 1):o56–7. doi: 10.1107/S2056989014027133 (PMC4331893; doi:10.1107/S2056989014027133)
Supplement: Supplementary file 1 [file e-71-00o56-sup1.cif]

##############################################################################
#                                                                            #
# This CIF contains the data in a paper accepted for publication in          #
# Acta Crystallographica Section E. It conforms to the requirements of       #
# Notes for Authors for Acta Crystallographica Section E, and has been       #
# peer reviewed under the auspices of the IUCr Commission on Journals.       #
#                                                                            #
# Full details of the Crystallographic Information File format               #
# are given in the paper "The Crystallographic Information File (CIF):       #
# a New Standard Archive File for Crystallography" by S. R. Hall, F. H.      #
# Allen and I. D. Brown [Acta Cryst. (1991), A47, 655-685].                  #
#                                                                            #
# The current version of the core CIF dictionary is obtainable from          #
# ftp://ftp.iucr.org/pub/cif_core.dic.                                       #
#                                                                            #
# Software is freely available for graphical display of the structure(s)     #
# in this CIF. For information consult the CIF software page                 #
# http://www.iucr.org/resources/cif/software.                                #
#                                                                            #
# This file may be used for bona fide research purposes within the           #
# scientific community so long as proper attribution is given to the journal # 
# article from which it was obtained.                                        #
#                                                                            #
##############################################################################
data_global
_audit_creation_method     'PLATON <TABLE ACC> option'
_journal_date_recd_electronic     2014-12-09
_journal_date_accepted     2014-12-11
_journal_name_full     'Acta Crystallographica, Section E'
_journal_year     2015
_journal_volume     71
_journal_issue      1
_journal_page_first     o56
_journal_page_last     o57
_journal_paper_category     HO
_journal_paper_doi     10.1107/S2056989014027133
_journal_coeditor_code     TK5351
_publ_contact_author_name
;
Mustafa R. Albayati
;
_publ_contact_author_address
;
Kirkuk University,
College of Science,
Department of Chemistry,
Kirkuk,
Iraq
;
_publ_contact_author_email     'shaabankamel@yahoo.com'
_publ_contact_author_fax     ?
_publ_contact_author_phone     ?
_publ_section_title
;
Crystal structure of <i>N</i>-(propan-2-ylcarbamothioyl)benzamide
;
loop_
    _publ_author_name
    _publ_author_address
    'Jerry P. Jasinski'
;
Department of Chemistry,
Keene State College,
229 Main Street,
Keene, NH 03435-2001,
USA
;
    'Akkurt, Mehmet'
;
Department of Physics,
Faculty of Sciences,
Erciyes University,
38039 Kayseri,
Turkey
;
    'Mohamed, Shaaban K.'
;
Chemistry and Environmental Division,
Manchester Metropolitan University,
Manchester M1 5GD,
England
Chemistry Department,
Faculty of Science,
Minia University,
61519 El-Minia,
Egypt
;
    'Mohamed A. Gad'
;
Chemistry Department,
Faculty of Science,
Sohag University,
82524 Sohag,
Egypt
;
    'Mustafa R. Albayati'
;
Kirkuk University,
College of Science,
Department of Chemistry,
Kirkuk,
Iraq
;
data_I
_database_code_depnum_ccdc_archive 'CCDC 1038725'
_chemical_name_systematic
;
<i>N</i>-(Propan-2-ylcarbamothioyl)benzamide
;
_chemical_name_common     ?
_chemical_formula_moiety     'C11 H14 N2 O S'
_chemical_formula_sum     'C11 H14 N2 O S'
_chemical_formula_structural     ?
_chemical_formula_iupac     'C11 H14 N2 O S'
_chemical_formula_weight     222.30
_chemical_melting_point     ?
_symmetry_cell_setting     monoclinic
_symmetry_space_group_name_H-M     'P 21/c'
_symmetry_space_group_name_Hall     '-P 2ybc'
loop_
    _symmetry_equiv_pos_site_id
    _symmetry_equiv_pos_as_xyz
    1 x,y,z
    2 -x,1/2+y,1/2-z
    3 -x,-y,-z
    4 x,1/2-y,1/2+z
_cell_length_a     11.2147(4)
_cell_length_b     5.3988(2)
_cell_length_c     19.6834(7)
_cell_angle_alpha     90
_cell_angle_beta     102.031(4)
_cell_angle_gamma     90
_cell_volume     1165.57(7)
_cell_formula_units_Z     4
_cell_measurement_reflns_used     1804
_cell_measurement_theta_min     4.0190
_cell_measurement_theta_max     71.4340
_cell_measurement_temperature     293
_cell_special_details
;
;
_exptl_crystal_description     Prism
_exptl_crystal_colour     Colourless
_exptl_crystal_size_max     0.28
_exptl_crystal_size_mid     0.22
_exptl_crystal_size_min     0.18
_exptl_crystal_size_rad     ?
_exptl_crystal_density_diffrn     1.267
_exptl_crystal_density_meas     ?
_exptl_crystal_density_method     'Not Measured'
_exptl_crystal_F_000     472
_exptl_absorpt_coefficient_mu     2.271
_exptl_absorpt_correction_type     multi-scan
_exptl_absorpt_process_details
;
(CrysAlis PRO; Agilent, 2014)
;
_exptl_absorpt_correction_T_min     0.82828
_exptl_absorpt_correction_T_max     1.00000
_exptl_special_details
;
;
_diffrn_ambient_temperature     293
_diffrn_radiation_type     'Cu K\a'
_diffrn_radiation_wavelength     1.54184
_diffrn_radiation_monochromator     'graphite'
_diffrn_measurement_device_type     'Agilent Xcalibur, Eos, Gemini'
_diffrn_measurement_device     'four-circle diffractometer'
_diffrn_measurement_method     '\w scans'
_diffrn_detector_area_resol_mean     16.0416
_diffrn_reflns_number     3844
_diffrn_reflns_av_R_equivalents     0.0245
_diffrn_reflns_theta_min     4.03
_diffrn_reflns_theta_max     71.31
_diffrn_reflns_theta_full     67.68
_diffrn_measured_fraction_theta_max     0.966
_diffrn_measured_fraction_theta_full     0.993
_diffrn_reflns_limit_h_min     -12
_diffrn_reflns_limit_h_max     13
_diffrn_reflns_limit_k_min     -6
_diffrn_reflns_limit_k_max     5
_diffrn_reflns_limit_l_min     -18
_diffrn_reflns_limit_l_max     24
_diffrn_reflns_reduction_process
;
;
_refine_special_details
;
Refinement on <i>F</i>^2^ for ALL reflections except those flagged by the user
for potential systematic errors. Weighted <i>R</i>-factors <i>wR</i> and all
goodnesses of fit <i>S</i> are based on <i>F</i>^2^, conventional
<i>R</i>-factors <i>R</i> are based on <i>F</i>, with <i>F</i> set to zero for
negative <i>F</i>^2^. The observed criterion of <i>F</i>^2^ > \s(<i>F</i>^2^)
is used only for calculating -<i>R</i>-factor-obs <i>etc</i>. and is not
relevant to the choice of reflections for refinement. <i>R</i>-factors based
on <i>F</i>^2^ are statistically about twice as large as those based on
<i>F</i>, and <i>R</i>-factors based on ALL data will be even larger.
;
_reflns_number_total     2189
_reflns_number_gt     1944
_reflns_threshold_expression     I>2\s(I)
_refine_ls_structure_factor_coef     Fsqd
_refine_ls_matrix_type     full
_refine_ls_R_factor_all     0.0533
_refine_ls_R_factor_gt     0.0490
_refine_ls_wR_factor_gt     0.1391
_refine_ls_wR_factor_ref     0.1460
_refine_ls_goodness_of_fit_ref     1.080
_refine_ls_restrained_S_all     1.082
_refine_ls_number_reflns     2189
_refine_ls_number_parameters     146
_refine_ls_number_restraints     2
_refine_ls_number_constraints     ?
_refine_ls_hydrogen_treatment     mixed
_refine_ls_weighting_scheme     calc
_refine_ls_weighting_details
              'w=1/[\s^2^(Fo^2^)+(0.0871P)^2^+0.3862P] where P=(Fo^2^+2Fc^2^)/3'
_atom_sites_solution_hydrogens     mixed
_atom_sites_solution_primary     ?
_atom_sites_solution_secondary     ?
_refine_ls_shift/su_max     0.000
_refine_ls_shift/su_mean     0.000
_refine_diff_density_max     0.374
_refine_diff_density_min     -0.339
_refine_ls_extinction_method     'none'
_refine_ls_abs_structure_details     ?
_refine_ls_abs_structure_Flack     .
loop_
    _atom_type_symbol
    _atom_type_description
    _atom_type_scat_dispersion_real
    _atom_type_scat_dispersion_imag
    _atom_type_scat_source
    C C 0.0181 0.0091 ' International Tables Vol C Tables 4.2.6.8 and 6.1.1.4'
    H H 0.0000 0.0000 ' International Tables Vol C Tables 4.2.6.8 and 6.1.1.4'
    N N 0.0311 0.0180 ' International Tables Vol C Tables 4.2.6.8 and 6.1.1.4'
    O O 0.0492 0.0322 ' International Tables Vol C Tables 4.2.6.8 and 6.1.1.4'
    S S 0.3331 0.5567 ' International Tables Vol C Tables 4.2.6.8 and 6.1.1.4'
_computing_data_collection
;
CrysAlis PRO (Agilent, 2014)
;
_computing_cell_refinement
;
CrysAlis PRO (Agilent, 2014)
;
_computing_data_reduction
;
CrysAlis PRO (Agilent, 2014)
;
_computing_structure_solution
;
SHELXS2014 (Gruene <i>et al.</i>,  2014)
;
_computing_structure_refinement
;
SHELXL2014 (Gruene <i>et al.</i>,  2014)
;
_computing_molecular_graphics
;
ORTEP-3 for Windows (Farrugia, 2012)
;
_computing_publication_material
;
PLATON (Spek, 2009)
;
loop_
    _atom_site_type_symbol
    _atom_site_label
    _atom_site_fract_x
    _atom_site_fract_y
    _atom_site_fract_z
    _atom_site_U_iso_or_equiv
    _atom_site_thermal_displace_type
    _atom_site_calc_flag
    _atom_site_refinement_flags
    _atom_site_occupancy
    _atom_site_disorder_assembly
    _atom_site_disorder_group
    S S1 0.60730(5) 0.80543(14) 0.08368(3) 0.0464(2) Uani d . 1.000 . .
    O O1 0.86531(13) 1.0046(3) -0.05679(8) 0.0392(5) Uani d . 1.000 . .
    N N1 0.69070(16) 1.0345(3) -0.01498(9) 0.0321(5) Uani d D 1.000 . .
    N N2 0.82704(16) 0.7717(3) 0.05595(9) 0.0337(5) Uani d D 1.000 . .
    C C1 0.63795(19) 1.4665(4) -0.10695(11) 0.0334(6) Uani d . 1.000 . .
    C C2 0.5930(2) 1.6272(4) -0.16095(12) 0.0392(6) Uani d . 1.000 . .
    C C3 0.6171(2) 1.5865(4) -0.22650(11) 0.0414(7) Uani d . 1.000 . .
    C C4 0.6865(2) 1.3853(5) -0.23779(11) 0.0402(7) Uani d . 1.000 . .
    C C5 0.73328(19) 1.2248(4) -0.18386(11) 0.0342(6) Uani d . 1.000 . .
    C C6 0.70827(17) 1.2641(4) -0.11803(10) 0.0293(5) Uani d . 1.000 . .
    C C7 0.76319(18) 1.0900(4) -0.06135(10) 0.0310(6) Uani d . 1.000 . .
    C C8 0.71668(19) 0.8697(4) 0.04084(10) 0.0322(6) Uani d . 1.000 . .
    C C9 0.8684(2) 0.5923(4) 0.11200(11) 0.0389(7) Uani d . 1.000 . .
    C C10 0.9666(2) 0.4305(4) 0.09293(13) 0.0452(7) Uani d . 1.000 . .
    C C11 0.9154(3) 0.7308(6) 0.17988(13) 0.0592(9) Uani d . 1.000 . .
    H H1 0.62120 1.49370 -0.06320 0.0400 Uiso c RU 1.000 . .
    H H1N 0.6216(16) 1.085(4) -0.0236(11) 0.022(5) Uiso d D 1.000 . .
    H H2 0.54640 1.76300 -0.15340 0.0470 Uiso c RU 1.000 . .
    H H2N 0.880(2) 0.814(5) 0.0317(14) 0.048(8) Uiso d D 1.000 . .
    H H3 0.58660 1.69470 -0.26270 0.0500 Uiso c RU 1.000 . .
    H H4 0.70190 1.35740 -0.28180 0.0480 Uiso c RU 1.000 . .
    H H5 0.78120 1.09110 -0.19140 0.0410 Uiso c RU 1.000 . .
    H H9 0.79950 0.48790 0.11730 0.0470 Uiso c RU 1.000 . .
    H H10A 0.93400 0.34290 0.05070 0.0680 Uiso c RU 1.000 . .
    H H10B 0.99470 0.31390 0.12960 0.0680 Uiso c RU 1.000 . .
    H H10C 1.03360 0.53220 0.08640 0.0680 Uiso c RU 1.000 . .
    H H11A 0.98180 0.83660 0.17480 0.0890 Uiso c RU 1.000 . .
    H H11B 0.94320 0.61370 0.21650 0.0890 Uiso c RU 1.000 . .
    H H11C 0.85090 0.82920 0.19110 0.0890 Uiso c RU 1.000 . .
loop_
    _atom_site_aniso_label
    _atom_site_aniso_U_11
    _atom_site_aniso_U_22
    _atom_site_aniso_U_33
    _atom_site_aniso_U_12
    _atom_site_aniso_U_13
    _atom_site_aniso_U_23
    S1 0.0297(3) 0.0743(5) 0.0364(3) 0.0061(2) 0.0096(2) 0.0129(3)
    O1 0.0309(8) 0.0465(9) 0.0415(8) 0.0072(6) 0.0106(6) 0.0113(7)
    N1 0.0278(8) 0.0390(9) 0.0293(8) 0.0046(7) 0.0056(6) 0.0054(7)
    N2 0.0306(9) 0.0383(10) 0.0314(9) 0.0010(7) 0.0046(7) 0.0076(7)
    C1 0.0350(10) 0.0309(10) 0.0331(10) -0.0033(8) 0.0041(8) -0.0023(8)
    C2 0.0400(11) 0.0299(10) 0.0448(12) -0.0012(9) 0.0019(9) 0.0025(9)
    C3 0.0418(12) 0.0405(12) 0.0377(11) -0.0059(9) -0.0014(9) 0.0124(9)
    C4 0.0369(11) 0.0544(14) 0.0291(10) -0.0081(10) 0.0064(8) 0.0062(9)
    C5 0.0284(10) 0.0408(11) 0.0341(10) -0.0027(8) 0.0080(8) 0.0032(8)
    C6 0.0260(9) 0.0304(9) 0.0300(9) -0.0055(7) 0.0022(7) 0.0023(8)
    C7 0.0321(10) 0.0314(10) 0.0286(9) -0.0038(8) 0.0043(7) -0.0007(8)
    C8 0.0336(10) 0.0363(10) 0.0255(9) -0.0020(8) 0.0033(7) -0.0004(8)
    C9 0.0367(11) 0.0412(12) 0.0379(11) 0.0022(9) 0.0059(9) 0.0114(9)
    C10 0.0487(13) 0.0347(11) 0.0506(13) 0.0075(10) 0.0065(10) 0.0043(10)
    C11 0.0607(16) 0.079(2) 0.0334(12) 0.0280(14) -0.0003(11) 0.0010(12)
_geom_special_details
;
Bond distances, angles <i>etc</i>. have been calculated using the rounded
fractional coordinates. All su's are estimated from the variances of the
(full) variance-covariance matrix. The cell e.s.d.'s are taken into account in
the estimation of distances, angles and torsion angles
;
loop_
    _geom_bond_atom_site_label_1
    _geom_bond_atom_site_label_2
    _geom_bond_site_symmetry_1
    _geom_bond_site_symmetry_2
    _geom_bond_distance
    _geom_bond_publ_flag
    S1 C8 . . 1.664(2) no
    O1 C7 . . 1.220(3) no
    N1 C7 . . 1.376(3) no
    N1 C8 . . 1.397(3) no
    N2 C8 . . 1.322(3) no
    N2 C9 . . 1.469(3) no
    C1 C2 . . 1.383(3) no
    C1 C6 . . 1.391(3) no
    N1 H1N . . 0.806(19) no
    N2 H2N . . 0.87(2) no
    C2 C3 . . 1.390(3) no
    C3 C4 . . 1.381(3) no
    C4 C5 . . 1.386(3) no
    C5 C6 . . 1.398(3) no
    C6 C7 . . 1.490(3) no
    C9 C11 . . 1.526(3) no
    C9 C10 . . 1.513(3) no
    C1 H1 . . 0.9300 no
    C2 H2 . . 0.9300 no
    C3 H3 . . 0.9300 no
    C4 H4 . . 0.9300 no
    C5 H5 . . 0.9300 no
    C9 H9 . . 0.9800 no
    C10 H10A . . 0.9600 no
    C10 H10B . . 0.9600 no
    C10 H10C . . 0.9600 no
    C11 H11A . . 0.9600 no
    C11 H11B . . 0.9600 no
    C11 H11C . . 0.9600 no
loop_
    _geom_angle_atom_site_label_1
    _geom_angle_atom_site_label_2
    _geom_angle_atom_site_label_3
    _geom_angle_site_symmetry_1
    _geom_angle_site_symmetry_2
    _geom_angle_site_symmetry_3
    _geom_angle
    _geom_angle_publ_flag
    C7 N1 C8 . . . 127.26(18) no
    C8 N2 C9 . . . 124.57(18) no
    C2 C1 C6 . . . 120.0(2) no
    C7 N1 H1N . . . 117.5(15) no
    C8 N1 H1N . . . 114.5(15) no
    C1 C2 C3 . . . 120.3(2) no
    C8 N2 H2N . . . 119.2(17) no
    C9 N2 H2N . . . 116.2(17) no
    C2 C3 C4 . . . 119.9(2) no
    C3 C4 C5 . . . 120.3(2) no
    C4 C5 C6 . . . 119.9(2) no
    C1 C6 C7 . . . 122.51(18) no
    C5 C6 C7 . . . 117.82(18) no
    C1 C6 C5 . . . 119.63(19) no
    O1 C7 N1 . . . 122.96(19) no
    O1 C7 C6 . . . 121.90(18) no
    N1 C7 C6 . . . 115.14(17) no
    S1 C8 N1 . . . 118.47(16) no
    S1 C8 N2 . . . 123.87(16) no
    N1 C8 N2 . . . 117.65(19) no
    N2 C9 C11 . . . 109.39(19) no
    C10 C9 C11 . . . 111.3(2) no
    N2 C9 C10 . . . 109.06(18) no
    C2 C1 H1 . . . 120.00 no
    C6 C1 H1 . . . 120.00 no
    C1 C2 H2 . . . 120.00 no
    C3 C2 H2 . . . 120.00 no
    C2 C3 H3 . . . 120.00 no
    C4 C3 H3 . . . 120.00 no
    C3 C4 H4 . . . 120.00 no
    C5 C4 H4 . . . 120.00 no
    C4 C5 H5 . . . 120.00 no
    C6 C5 H5 . . . 120.00 no
    N2 C9 H9 . . . 109.00 no
    C10 C9 H9 . . . 109.00 no
    C11 C9 H9 . . . 109.00 no
    C9 C10 H10A . . . 109.00 no
    C9 C10 H10B . . . 110.00 no
    C9 C10 H10C . . . 109.00 no
    H10A C10 H10B . . . 110.00 no
    H10A C10 H10C . . . 109.00 no
    H10B C10 H10C . . . 109.00 no
    C9 C11 H11A . . . 110.00 no
    C9 C11 H11B . . . 109.00 no
    C9 C11 H11C . . . 109.00 no
    H11A C11 H11B . . . 109.00 no
    H11A C11 H11C . . . 109.00 no
    H11B C11 H11C . . . 110.00 no
loop_
    _geom_torsion_atom_site_label_1
    _geom_torsion_atom_site_label_2
    _geom_torsion_atom_site_label_3
    _geom_torsion_atom_site_label_4
    _geom_torsion_site_symmetry_1
    _geom_torsion_site_symmetry_2
    _geom_torsion_site_symmetry_3
    _geom_torsion_site_symmetry_4
    _geom_torsion
    _geom_torsion_publ_flag
    C7 N1 C8 N2 . . . . 7.1(3) no
    C7 N1 C8 S1 . . . . -172.18(17) no
    C8 N1 C7 O1 . . . . -3.3(3) no
    C8 N1 C7 C6 . . . . 176.95(19) no
    C9 N2 C8 S1 . . . . 0.4(3) no
    C9 N2 C8 N1 . . . . -178.83(18) no
    C8 N2 C9 C10 . . . . 151.8(2) no
    C8 N2 C9 C11 . . . . -86.2(3) no
    C6 C1 C2 C3 . . . . 0.4(3) no
    C2 C1 C6 C5 . . . . 0.1(3) no
    C2 C1 C6 C7 . . . . 177.6(2) no
    C1 C2 C3 C4 . . . . -0.2(3) no
    C2 C3 C4 C5 . . . . -0.6(3) no
    C3 C4 C5 C6 . . . . 1.2(3) no
    C4 C5 C6 C7 . . . . -178.5(2) no
    C4 C5 C6 C1 . . . . -0.9(3) no
    C1 C6 C7 O1 . . . . -140.9(2) no
    C5 C6 C7 O1 . . . . 36.7(3) no
    C5 C6 C7 N1 . . . . -143.55(19) no
    C1 C6 C7 N1 . . . . 38.9(3) no
loop_
    _geom_hbond_atom_site_label_D
    _geom_hbond_atom_site_label_H
    _geom_hbond_atom_site_label_A
    _geom_hbond_site_symmetry_A
    _geom_hbond_distance_DH
    _geom_hbond_distance_HA
    _geom_hbond_distance_DA
    _geom_hbond_angle_DHA
    _geom_hbond_publ_flag
    N1 H1N S1 3_675 0.806(19) 2.659(19) 3.4439(19) 165(2) yes
    N2 H2N O1 . 0.87(2) 2.00(3) 2.662(2) 132(2) yes
_iucr_refine_instructions_details
;
TITL M-37 in P2(1)/c
CELL  1.54184  11.2147   5.3988  19.6834   90.000  102.031   90.000
ZERR     4.00   0.0004   0.0002   0.0007    0.000    0.004    0.000
LATT   1
SYMM  - X, 1/2 + Y, 1/2 - Z
SFAC  C    H    N    O    S
UNIT  44   56   8    4    4
MERG   2
OMIT    -4.00 180.00
DFIX     0.860   0.020 N1 H1N
DFIX     0.860   0.020 N2 H2N
OMIT     0   2   6
FMAP   2
PLAN   3
ACTA
BOND   $H
CONF
L.S.  13
WGHT    0.087100    0.386200
FVAR       7.32249
C1    1    0.637952    1.466458   -0.106952    11.00000    0.03495    0.03095 =
         0.03313   -0.00228    0.00413   -0.00325
AFIX  43
H1    2    0.621170    1.493715   -0.063239    11.00000   -1.20000
AFIX   0
C2    1    0.592982    1.627167   -0.160955    11.00000    0.04000    0.02993 =
         0.04484    0.00248    0.00189   -0.00122
AFIX  43
H2    2    0.546419    1.762957   -0.153371    11.00000   -1.20000
AFIX   0
C3    1    0.617116    1.586491   -0.226504    11.00000    0.04185    0.04045 =
         0.03769    0.01238   -0.00137   -0.00592
AFIX  43
H3    2    0.586560    1.694656   -0.262725    11.00000   -1.20000
AFIX   0
C4    1    0.686515    1.385300   -0.237793    11.00000    0.03688    0.05441 =
         0.02913    0.00622    0.00636   -0.00811
AFIX  43
H4    2    0.701945    1.357394   -0.281784    11.00000   -1.20000
AFIX   0
C5    1    0.733281    1.224760   -0.183856    11.00000    0.02842    0.04084 =
         0.03410    0.00323    0.00798   -0.00274
AFIX  43
H5    2    0.781199    1.091149   -0.191445    11.00000   -1.20000
AFIX   0
C6    1    0.708270    1.264100   -0.118029    11.00000    0.02598    0.03037 =
         0.02996    0.00226    0.00225   -0.00547
C7    1    0.763193    1.090018   -0.061353    11.00000    0.03207    0.03139 =
         0.02862   -0.00073    0.00431   -0.00385
C8    1    0.716684    0.869699    0.040845    11.00000    0.03362    0.03627 =
         0.02551   -0.00040    0.00331   -0.00205
C9    1    0.868441    0.592310    0.112005    11.00000    0.03667    0.04120 =
         0.03793    0.01143    0.00586    0.00225
AFIX  13
H9    2    0.799453    0.487897    0.117259    11.00000   -1.20000
AFIX   0
C10   1    0.966630    0.430527    0.092928    11.00000    0.04871    0.03474 =
         0.05060    0.00434    0.00650    0.00749
AFIX 137
H10A  2    0.933976    0.342880    0.050713    11.00000   -1.50000
H10B  2    0.994653    0.313877    0.129590    11.00000   -1.50000
H10C  2    1.033566    0.532165    0.086375    11.00000   -1.50000
AFIX   0
C11   1    0.915430    0.730788    0.179881    11.00000    0.06066    0.07923 =
         0.03336    0.00098   -0.00027    0.02797
AFIX 137
H11A  2    0.981806    0.836552    0.174761    11.00000   -1.50000
H11B  2    0.943156    0.613747    0.216482    11.00000   -1.50000
H11C  2    0.850890    0.829190    0.191107    11.00000   -1.50000
AFIX   0
N1    3    0.690704    1.034484   -0.014981    11.00000    0.02784    0.03900 =
         0.02927    0.00542    0.00555    0.00458
N2    3    0.827036    0.771662    0.055953    11.00000    0.03059    0.03834 =
         0.03135    0.00756    0.00461    0.00095
O1    4    0.865305    1.004614   -0.056792    11.00000    0.03085    0.04654 =
         0.04148    0.01125    0.01064    0.00716
S1    5    0.607305    0.805428    0.083682    11.00000    0.02969    0.07431 =
         0.03637    0.01292    0.00959    0.00607
H1N   2    0.621641    1.084954   -0.023602    11.00000    0.02236
H2N   2    0.879602    0.813848    0.031702    11.00000    0.04796
HKLF 4
REM  M-37 in P2(1)/c
REM R1 =  0.0490 for    1944 Fo > 4sig(Fo)  and  0.0533 for all    2189 data
REM    146 parameters refined using      2 restraints
END
WGHT      0.0875      0.3786
REM Highest difference peak  0.374,  deepest hole -0.339,  1-sigma level  0.062
Q1    1   0.6636  0.8826  0.0572  11.00000  0.05    0.37
Q2    1   0.7824  0.8618  0.0707  11.00000  0.05    0.33
Q3    1   0.5671  0.9518  0.0619  11.00000  0.05    0.31
;
