# Supplementary material for: Crystal structure of N-(propan-2-yl­carbamo­thio­yl)benzamide
Source: Acta Crystallogr E Crystallogr Commun. 2015 Jan 1;71(Pt 1):o56–7. doi: 10.1107/S2056989014027133 (PMC4331893; doi:10.1107/S2056989014027133)
Supplement: Supplementary file 2 [file e-71-00o56-Isup2.hkl]

#
# h,k,l, Fc-squared, Fo-squared, sigma(Fo-squared), status flag
#
data_I
_shelx_title ' M-37 in P2(1)/c'
_shelx_refln_list_code          4
_shelx_F_calc_maximum      134.14
_exptl_crystal_F_000       472.00
_reflns_d_resolution_high  0.8139

loop_
 _space_group_symop_operation_xyz
 'x, y, z'
 '-x, y+1/2, -z+1/2'
 '-x, -y, -z'
 'x, -y-1/2, z-1/2'

_cell_length_a    11.2147
_cell_length_b     5.3988
_cell_length_c    19.6834
_cell_angle_alpha  90.000
_cell_angle_beta  102.031
_cell_angle_gamma  90.000

_shelx_F_squared_multiplier     1.000

loop_
 _refln_index_h
 _refln_index_k
 _refln_index_l
 _refln_F_squared_calc
 _refln_F_squared_meas
 _refln_F_squared_sigma
 _refln_observed_status
   1   0   0        772.82        892.06        11.05 o
   2   0   0       5126.60       5197.70        74.98 o
   3   0   0       5230.46       4958.73        46.12 o
   4   0   0       5181.33       5157.32        89.11 o
   5   0   0        163.99        122.38         9.18 o
   6   0   0        305.91        296.91        12.14 o
   7   0   0       1076.90       1176.26        37.69 o
   8   0   0        524.38        516.08        26.73 o
   9   0   0       1398.23       1359.17        29.05 o
  10   0   0        476.36        440.00        16.57 o
  11   0   0        168.54        155.53         9.47 o
  12   0   0        144.37        143.20         8.25 o
  13   0   0        186.20        180.70         7.59 o
   1   1   0        828.33        849.65        12.07 o
   2   1   0         31.11         15.86         2.14 o
   3   1   0      10709.45      10361.41       124.27 o
   4   1   0       3500.01       3893.24       163.18 o
   5   1   0        869.90       1059.14        21.95 o
   6   1   0        969.57       1010.12        22.24 o
   7   1   0        872.76        775.16        20.58 o
   8   1   0        379.74        355.90        10.51 o
   9   1   0         96.28        106.32         5.75 o
  10   1   0        180.93        170.78         7.26 o
  11   1   0        104.42        106.71         6.09 o
  12   1   0        140.56        149.85         5.73 o
  13   1   0        102.87        103.86         3.81 o
   0   2   0        104.86         75.95         6.03 o
   1   2   0        293.52        261.44        19.08 o
   2   2   0          2.39          9.74         1.55 o
   3   2   0         19.10         13.84         3.32 o
   4   2   0         60.23        117.07        10.09 o
   5   2   0        219.61        178.75        13.38 o
   6   2   0        736.36        733.12        38.81 o
   7   2   0         25.87         27.54         6.58 o
   8   2   0         41.47         42.60         2.87 o
   9   2   0        709.17        752.87        12.12 o
  10   2   0        272.03        266.08         6.93 o
  11   2   0        121.23        114.60         4.09 o
  12   2   0         47.45         48.44         3.09 o
   1   3   0        205.44        195.72        11.52 o
   2   3   0         23.82         45.62         6.54 o
   3   3   0        126.17         94.15        10.08 o
   4   3   0          2.72          6.88         2.62 o
   5   3   0          2.51          0.72         1.20 o
   6   3   0        483.97        510.72        17.74 o
   7   3   0        117.94        113.95         6.08 o
   8   3   0         66.27         57.62         5.91 o
   9   3   0         11.31         10.28         2.67 o
  10   3   0         28.82         23.12         3.34 o
  11   3   0          8.25         10.60         2.04 o
   1   4   0         59.52         58.77         8.95 o
   2   4   0         26.23         25.23         3.07 o
   3   4   0         35.35         30.19         4.32 o
   4   4   0         34.02         30.74         3.02 o
   5   4   0         32.30         24.03         3.55 o
   6   4   0         66.70         57.80         4.35 o
   7   4   0          6.21          5.43         1.52 o
   8   4   0          4.27          5.83         1.88 o
   9   4   0         14.60         12.41         2.36 o
  10   4   0          2.15          1.93         1.03 o
   1   5   0        205.07        219.46         8.16 o
   2   5   0        196.63        201.54         7.76 o
   3   5   0         14.50         14.78         2.09 o
   4   5   0        107.89        111.89         8.56 o
   5   5   0         28.25         21.97         3.82 o
   6   5   0          5.96          5.46         1.25 o
   7   5   0         10.05          8.81         1.89 o
   8   5   0         39.02         37.64         3.54 o
   0   6   0         93.81         94.96         6.43 o
   2   6   0         19.08         13.96         2.74 o
   3   6   0          1.26          2.01         1.49 o
   4   6   0         38.82         39.27         4.12 o
 -13   1   1         41.44         45.33         2.64 o
 -12   1   1          2.95          2.61         1.18 o
 -11   1   1        167.20        157.86         6.65 o
 -10   1   1        263.11        247.68        16.00 o
  -9   1   1         38.76         42.96         3.66 o
  -8   1   1          4.52         17.70        13.31 o
  -7   1   1        474.26        529.90        17.69 o
  -6   1   1        369.16        398.78        11.09 o
  -5   1   1         41.37         71.38         5.21 o
  -4   1   1          1.61          2.56         2.05 o
  -3   1   1        891.96       1065.88        26.28 o
  -2   1   1        646.11        686.72        11.72 o
  -1   1   1       1177.61       1016.38        15.26 o
   0   1   1       1500.95       1784.78        20.20 o
   1   1   1         64.38         86.05         4.50 o
   2   1   1      17992.25      18420.30       158.99 o
   3   1   1         56.98         66.15         4.21 o
   4   1   1          9.03         18.59         1.89 o
   5   1   1        991.20       1029.77        24.32 o
   6   1   1        131.93        148.84         6.96 o
   7   1   1         95.31        125.63        16.65 o
   8   1   1         40.57         41.45         3.12 o
   9   1   1        144.58        141.10         6.61 o
  10   1   1          8.53          6.50         1.51 o
  11   1   1          6.75          6.11         1.44 o
  12   1   1         17.91         20.76         2.19 o
  13   1   1        107.73        114.33         6.41 o
 -12   2   1          2.11          1.24         0.69 o
 -11   2   1         65.53         67.15         3.19 o
 -10   2   1         73.13         65.08         3.47 o
  -9   2   1        296.14        315.49        10.35 o
  -8   2   1        660.45        705.83        11.55 o
  -7   2   1          1.06          3.00         2.01 o
  -6   2   1         39.79         50.95         5.28 o
  -5   2   1       1218.53       1081.86        32.68 o
  -4   2   1          8.94          8.61         2.67 o
  -3   2   1        472.18        521.76        19.63 o
  -2   2   1         52.79         74.56        40.17 o
  -1   2   1        236.05        289.86        10.73 o
   0   2   1       1015.88       1067.66        25.13 o
   1   2   1        603.67        617.22        12.35 o
   2   2   1        880.04        959.15       114.18 o
   3   2   1         40.33         42.76         5.74 o
   4   2   1        126.12        129.63        10.74 o
   5   2   1       1317.12       1357.31        37.09 o
   6   2   1       1078.89       1054.58        25.12 o
   7   2   1         11.84         22.34         6.06 o
   8   2   1         10.19          7.58         1.61 o
   9   2   1        163.40        161.82         5.57 o
  10   2   1        300.18        303.30         7.33 o
  11   2   1         75.00         86.09         3.49 o
  12   2   1          1.53          1.04         0.81 o
 -11   3   1          2.56          0.36         0.97 o
 -10   3   1          4.10          4.58         1.51 o
  -9   3   1         75.16         75.32         6.65 o
  -8   3   1         14.21         10.68         2.67 o
  -7   3   1         47.58         41.37         5.39 o
  -6   3   1        121.72        121.86         5.86 o
  -5   3   1        843.89        805.36        33.13 o
  -4   3   1         17.17         23.71         5.41 o
  -3   3   1          6.87         17.27         4.54 o
  -2   3   1        180.56        174.05        12.93 o
  -1   3   1       1175.46       1243.54        18.67 o
   0   3   1        175.15        171.22        11.58 o
   1   3   1          8.79         10.43         2.76 o
   2   3   1        130.67        129.04        11.21 o
   3   3   1        586.54        559.20        24.34 o
   4   3   1         71.36         50.47         7.94 o
   5   3   1        397.83        388.72        22.75 o
   6   3   1         70.03         81.28         4.96 o
   7   3   1        122.21        122.83         6.32 o
   8   3   1        451.42        421.87        15.95 o
   9   3   1        480.12        456.23        15.95 o
  10   3   1         27.45         23.33         3.46 o
  11   3   1        211.53        196.83         8.04 o
 -10   4   1          1.66          1.66         0.83 o
  -9   4   1         94.37         98.90         6.83 o
  -8   4   1        103.75         97.04         7.32 o
  -7   4   1         51.69         58.41         4.37 o
  -6   4   1          2.83          1.62         1.95 o
  -5   4   1          6.24          4.01         2.33 o
  -4   4   1        226.85        213.00        11.65 o
  -3   4   1          9.37          9.32         2.41 o
  -2   4   1        117.18        113.92         5.05 o
  -1   4   1        205.59        192.37        15.31 o
   0   4   1         45.59         23.37         5.47 o
   1   4   1        723.53        675.75        30.53 o
   2   4   1         38.28         42.70         4.09 o
   3   4   1         11.42         10.75         2.76 o
   4   4   1          0.01          0.55         0.88 o
   5   4   1         90.06         77.36         5.73 o
   6   4   1          0.84          0.22         1.02 o
   7   4   1        138.10        132.27         6.77 o
   8   4   1         12.27          7.93         2.13 o
   9   4   1          1.80         -1.62         1.50 o
  10   4   1          0.36          2.64         1.17 o
  -8   5   1          4.65          4.33         1.32 o
  -7   5   1         33.83         36.84         3.94 o
  -6   5   1          5.20          4.70         0.97 o
  -5   5   1         36.85         39.27         3.35 o
  -4   5   1        158.89        181.17         7.36 o
  -3   5   1         25.28         31.25         4.32 o
  -2   5   1          8.71          9.33         1.77 o
  -1   5   1          4.54          5.06         1.41 o
   0   5   1        200.84        219.01         8.97 o
   1   5   1          0.19         -1.41         1.49 o
   2   5   1         80.26         83.33         7.31 o
   3   5   1          4.06          3.20         1.19 o
   4   5   1        315.21        339.53        14.96 o
   5   5   1         25.64         20.85         3.86 o
   6   5   1         36.42         30.27         2.79 o
   7   5   1         48.13         41.69         4.10 o
   8   5   1          6.63          5.58         1.52 o
  -4   6   1         18.53         22.17         3.14 o
  -3   6   1         58.82         72.77         5.84 o
  -2   6   1         18.89         23.19         2.29 o
  -1   6   1         29.86         33.20         3.80 o
   0   6   1          0.37          0.40         0.78 o
   2   6   1          1.94          2.79         1.41 o
   3   6   1         73.51         86.08         6.35 o
   4   6   1         84.79         89.63         6.15 o
 -13   0   2         23.73         25.75         3.05 o
 -12   0   2          3.99          4.39         2.03 o
 -11   0   2        405.20        415.00        15.69 o
 -10   0   2        108.09         85.33         7.44 o
  -9   0   2          3.06          2.44         1.33 o
  -8   0   2         58.97         53.15         5.82 o
  -7   0   2        367.53        305.01        12.91 o
  -6   0   2        216.29        193.58         9.40 o
  -5   0   2        173.54        173.22        17.58 o
  -4   0   2          4.56          8.75         2.83 o
  -3   0   2       6739.41       5928.62       174.81 o
  -2   0   2       6980.49       6603.61        78.78 o
  -1   0   2       1191.07       1328.15        11.43 o
   0   0   2       4684.04       3996.18        22.28 o
   1   0   2          2.76         14.87         1.04 o
   2   0   2        268.65        343.19         7.97 o
   3   0   2       1900.11       1828.43        73.38 o
   4   0   2        815.13        961.40       121.06 o
   5   0   2          1.00          3.29         1.83 o
   6   0   2       1452.86       1626.33        46.06 o
   7   0   2        114.45        163.43        14.39 o
   8   0   2        473.91        391.94        14.95 o
   9   0   2        256.39        236.79        12.14 o
  10   0   2         14.38         11.45         2.61 o
  11   0   2         10.78         12.16         2.78 o
  12   0   2        167.82        180.09         8.82 o
  13   0   2        214.23        208.14         7.45 o
 -13   1   2        129.67        133.39         4.57 o
 -12   1   2         28.28         29.91         2.68 o
 -11   1   2         51.33         51.75         3.91 o
 -10   1   2         16.53         16.09         2.32 o
  -9   1   2        736.44        734.05        15.09 o
  -8   1   2        928.41        915.15        34.90 o
  -7   1   2         81.03        131.55         8.42 o
  -6   1   2        510.93        527.46        84.48 o
  -5   1   2        174.35        233.78         8.71 o
  -4   1   2        975.95        811.27        23.87 o
  -3   1   2        235.50        294.27        12.74 o
  -1   1   2        722.66        772.65        74.17 o
   0   1   2      13476.16      13536.37        47.05 o
   1   1   2       1994.53       2205.53        25.21 o
   2   1   2       1028.60       1235.06        81.53 o
   3   1   2        928.05       1004.56        32.58 o
   4   1   2        182.67        132.17         8.14 o
   5   1   2        113.57        100.07         5.30 o
   6   1   2         89.00         61.94         4.60 o
   7   1   2         80.68         73.37         6.85 o
   8   1   2         33.17         31.62         3.02 o
   9   1   2        350.76        335.80        10.07 o
  10   1   2        458.91        422.14        11.20 o
  11   1   2          4.83          2.35         1.04 o
  12   1   2          9.64          6.41         1.26 o
  13   1   2         11.19         13.53         1.89 o
 -12   2   2        154.27        165.80         7.72 o
 -11   2   2          3.97          2.58         0.58 o
 -10   2   2        139.11        137.87         5.03 o
  -9   2   2        149.97        151.66         5.45 o
  -8   2   2          1.39          1.06         0.83 o
  -7   2   2         81.34         52.32         8.28 o
  -6   2   2        582.22        655.74        27.15 o
  -5   2   2       3713.28       3756.39        60.93 o
  -4   2   2         97.51        110.68         9.70 o
  -3   2   2       2744.32       2882.13        45.82 o
  -2   2   2        372.22        351.14        11.08 o
  -1   2   2       2476.62       2491.53        25.54 o
   0   2   2        641.43        820.76        14.08 o
   1   2   2        103.31        104.93         5.32 o
   2   2   2          3.65         10.80         1.76 o
   3   2   2       1318.32       1283.50        31.49 o
   4   2   2        911.14       1007.17        29.74 o
   5   2   2         12.46          7.08         2.49 o
   6   2   2        464.23        530.46        14.50 o
   7   2   2        540.29        577.76        23.22 o
   8   2   2          1.26          1.37         0.86 o
   9   2   2        128.72        118.58         5.87 o
  10   2   2          3.59          6.35         1.47 o
  11   2   2         29.34         24.91         3.42 o
  12   2   2         51.81         56.05         4.06 o
 -11   3   2         19.14         15.69         2.46 o
 -10   3   2         56.59         53.68         5.15 o
  -9   3   2        197.41        213.56        11.12 o
  -8   3   2          4.17          3.11         1.27 o
  -7   3   2          3.93          3.83         1.19 o
  -6   3   2         38.40         36.87         3.21 o
  -5   3   2         94.33        106.98        12.16 o
  -4   3   2        198.21        198.67        15.61 o
  -3   3   2        360.76        348.83        19.57 o
  -2   3   2          8.73         14.32         3.81 o
  -1   3   2        340.60        379.94        10.46 o
   0   3   2        560.08        581.44        20.91 o
   1   3   2        710.53        842.82        26.07 o
   2   3   2        309.23        283.73        10.99 o
   3   3   2         26.80         28.96         5.49 o
   4   3   2        135.72        136.93        12.86 o
   5   3   2        143.76        137.49        10.86 o
   6   3   2        530.33        510.04        12.51 o
   7   3   2        229.42        241.77        12.26 o
   8   3   2        228.34        237.05        11.86 o
   9   3   2        464.93        477.25        16.23 o
  10   3   2        170.20        158.57         8.44 o
  11   3   2          0.15          0.37         0.65 o
 -10   4   2          9.15         10.18         1.96 o
  -9   4   2         73.73         75.82         6.10 o
  -8   4   2          0.68         -0.48         1.32 o
  -7   4   2         36.18         35.69         3.44 o
  -6   4   2         12.39         12.18         1.95 o
  -5   4   2          0.19          0.49         0.77 o
  -4   4   2          8.61         13.52         3.00 o
  -3   4   2         58.78         68.35         6.21 o
  -2   4   2          5.85          7.46         1.63 o
  -1   4   2         22.02         31.24         6.33 o
   0   4   2        234.78        231.11        17.37 o
   1   4   2        189.42        234.60        18.34 o
   2   4   2          5.91          6.35         2.02 o
   3   4   2         40.64         42.17         5.17 o
   4   4   2        975.21        954.60        13.96 o
   5   4   2         85.29         86.15         5.27 o
   6   4   2        616.06        574.50        13.53 o
   7   4   2          6.78          8.12         2.27 o
   8   4   2         42.25         34.99         4.33 o
   9   4   2         60.69         66.38         5.36 o
  10   4   2         34.00         30.63         3.07 o
  -8   5   2          0.04         -1.08         1.05 o
  -7   5   2          0.35         -0.44         1.13 o
  -6   5   2          0.20         -0.81         0.84 o
  -5   5   2          7.61          7.79         1.47 o
  -4   5   2        200.95        215.90         8.10 o
  -3   5   2          2.13          2.50         1.26 o
  -2   5   2          2.19          1.91         0.75 o
  -1   5   2        122.70        144.35         7.53 o
   0   5   2        135.59        147.98         9.58 o
   1   5   2          6.71          5.06         1.97 o
   2   5   2        181.52        178.86        10.68 o
   3   5   2          1.45          0.22         1.60 o
   4   5   2         45.89         44.23         5.60 o
   5   5   2          3.60          0.53         1.24 o
   6   5   2         15.93         16.95         3.48 o
   7   5   2          6.91          7.61         1.77 o
   8   5   2          3.24          2.43         0.96 o
  -4   6   2         41.95         38.11         4.06 o
  -3   6   2        114.10        118.86         4.93 o
  -2   6   2         84.41         81.31         5.86 o
  -1   6   2         31.23         25.85         2.49 o
   0   6   2         10.82          8.95         2.10 o
   1   6   2          1.01          1.32         1.44 o
   2   6   2         67.83         60.56         5.50 o
   3   6   2         13.52         15.66         2.53 o
   4   6   2         19.47         19.08         2.80 o
 -13   1   3          3.00          3.60         0.91 o
 -12   1   3        127.37        119.95         5.29 o
 -11   1   3         84.35         72.03         4.57 o
 -10   1   3        650.49        646.42        14.16 o
  -9   1   3         87.56         81.06         8.13 o
  -8   1   3          9.88         15.31         5.20 o
  -7   1   3        450.28        513.05        24.60 o
  -6   1   3        253.60        251.05        16.30 o
  -5   1   3        231.79        304.30        10.27 o
  -4   1   3        270.93        286.82        14.46 o
  -3   1   3        314.36        288.79        12.84 o
  -2   1   3        737.36        774.80        18.63 o
  -1   1   3        582.21        648.95        15.31 o
   0   1   3       8146.68       8675.85        33.20 o
   1   1   3       2016.10       2425.35        23.04 o
   2   1   3       4507.60       5101.42        34.07 o
   3   1   3        264.40        286.99         6.24 o
   4   1   3        737.19        784.00        22.63 o
   5   1   3         47.60         48.76         3.19 o
   6   1   3        461.80        468.81        16.78 o
   7   1   3         15.10         19.50         3.60 o
   8   1   3          1.09          0.60         0.52 o
   9   1   3         79.84         87.77         5.18 o
  10   1   3        194.95        196.20         7.59 o
  11   1   3         35.71         36.66         3.07 o
  12   1   3          6.40          5.76         1.17 o
 -12   2   3          8.02          6.47         1.78 o
 -11   2   3         28.68         25.23         1.97 o
 -10   2   3         38.79         33.87         2.51 o
  -9   2   3        131.29        123.93         8.78 o
  -7   2   3         92.09         79.57        10.20 o
  -6   2   3        170.88        139.87        12.73 o
  -5   2   3        104.02         73.92         8.71 o
  -4   2   3          6.89         11.61         3.19 o
  -3   2   3       1374.64       1441.39        32.33 o
  -2   2   3        123.76        175.74         7.69 o
  -1   2   3         62.52        100.41         4.33 o
   0   2   3       2329.27       2521.73        21.06 o
   1   2   3        380.45        424.52        27.46 o
   2   2   3        103.95        131.03         9.34 o
   3   2   3        102.06         71.32         7.45 o
   4   2   3        342.63        450.03        11.11 o
   5   2   3         30.18         27.79         3.78 o
   6   2   3         26.05         30.70         3.52 o
   7   2   3        173.58        180.64         7.12 o
   8   2   3        120.63        125.88         6.09 o
   9   2   3         52.10         47.64         3.72 o
  10   2   3        158.40        150.40         9.78 o
  11   2   3         51.15         57.34         4.91 o
  12   2   3          3.09          2.98         1.13 o
 -11   3   3         62.91         67.01         5.03 o
 -10   3   3         66.99         58.55         5.44 o
  -9   3   3          3.07         -1.83         1.95 o
  -8   3   3        382.24        372.12        14.39 o
  -7   3   3        193.58        180.58        10.96 o
  -6   3   3         74.67         69.68         5.14 o
  -5   3   3        149.66        159.78        14.66 o
  -4   3   3        113.91        101.37        11.17 o
  -3   3   3        333.85        316.08        18.67 o
  -2   3   3         40.74         27.87         2.91 o
  -1   3   3        705.59        651.92        13.87 o
   0   3   3         19.68          6.88         3.45 o
   1   3   3        417.22        446.03        33.60 o
   2   3   3         26.20         29.19         5.63 o
   3   3   3        117.54         96.97         7.42 o
   4   3   3         97.03         91.33         7.67 o
   5   3   3          0.31          0.56         0.57 o
   6   3   3         49.19         41.15         3.54 o
   7   3   3        111.47        102.78         7.92 o
   8   3   3        232.70        256.88        12.38 o
   9   3   3         14.11         18.85         2.22 o
  10   3   3          0.93          0.83         1.09 o
  11   3   3        106.27        119.09         5.74 o
 -10   4   3         36.16         42.34         4.00 o
  -9   4   3        168.04        177.21         9.24 o
  -8   4   3         95.70         91.80         7.23 o
  -7   4   3          2.09          0.64         0.62 o
  -6   4   3         30.45         32.05         3.58 o
  -5   4   3        299.35        303.28        10.44 o
  -4   4   3        522.25        520.81        16.48 o
  -3   4   3         17.96         19.18         3.24 o
  -1   4   3         26.10         24.77         4.46 o
   0   4   3        231.09        233.30         9.53 o
   1   4   3        721.08        747.78        20.37 o
   2   4   3         21.40         15.04         1.99 o
   3   4   3         23.78         33.15         4.50 o
   4   4   3       1078.46        984.00        14.25 o
   5   4   3        159.89        156.31         7.09 o
   6   4   3          0.34         -0.14         1.15 o
   7   4   3          6.02          5.61         2.03 o
   8   4   3        100.28         89.36         6.80 o
   9   4   3        109.22        117.04         6.96 o
  10   4   3         28.54         33.22         3.03 o
  -8   5   3         67.32         75.83         5.14 o
  -7   5   3         25.42         29.96         4.00 o
  -6   5   3         16.72         16.60         1.70 o
  -5   5   3          6.33          4.48         1.31 o
  -4   5   3          1.58          1.40         1.18 o
  -3   5   3         85.33         92.36         6.37 o
  -2   5   3        156.74        171.93        10.25 o
  -1   5   3        141.85        143.14         9.41 o
   0   5   3         17.43         17.96         3.31 o
   1   5   3        397.91        438.93        16.67 o
   2   5   3        105.77        103.05         8.19 o
   3   5   3         21.97         24.97         3.16 o
   4   5   3         22.55         21.39         3.83 o
   5   5   3         20.81         15.86         3.28 o
   6   5   3        286.06        296.15        10.58 o
   7   5   3         59.20         66.16         4.87 o
   8   5   3          0.57          3.26         1.01 o
  -4   6   3         42.66         55.32         3.12 o
  -3   6   3         57.42         58.31         3.46 o
  -2   6   3        161.85        170.64         6.16 o
  -1   6   3          4.58          5.22         2.36 o
   0   6   3          0.09         -1.12         1.46 o
   1   6   3         59.19         49.28         3.50 o
   2   6   3          0.43          0.21         1.06 o
   3   6   3          4.16          1.82         1.33 o
   4   6   3          2.68          5.67         1.54 o
 -13   0   4         99.09         88.95         5.69 o
 -12   0   4         60.10         56.97         5.45 o
 -11   0   4        268.82        302.34        13.41 o
 -10   0   4        435.92        458.45        17.12 o
  -9   0   4        575.83        635.31        19.91 o
  -8   0   4       4209.54       4107.74        74.80 o
  -7   0   4        231.28        228.04        23.35 o
  -6   0   4        126.21        147.48         8.04 o
  -5   0   4       1910.03       2077.02        26.81 o
  -4   0   4       2653.77       2764.21        34.41 o
  -3   0   4        199.42        132.23         7.28 o
  -2   0   4       1089.50       1551.83        18.22 o
  -1   0   4       2946.18       2850.90        66.49 o
   0   0   4       1336.87       1240.67        18.10 o
   1   0   4       1051.78        957.49        67.47 o
   2   0   4      11544.94      10402.82        43.59 o
   3   0   4        524.37        554.22         9.32 o
   4   0   4         94.43        115.83         9.94 o
   5   0   4        673.95        656.34        25.67 o
   6   0   4       1746.12       1846.38        55.61 o
   7   0   4        139.49        104.26        11.96 o
   8   0   4        346.01        334.74        14.04 o
   9   0   4          0.35         -1.85         1.71 o
  10   0   4        358.84        326.86        13.93 o
  11   0   4        183.36        205.88        10.21 o
  12   0   4          6.43          3.82         1.20 o
 -13   1   4         10.11         10.31         1.37 o
 -12   1   4         76.20         80.22         4.37 o
 -11   1   4        129.33        121.91         5.94 o
 -10   1   4        122.17        108.32         7.35 o
  -9   1   4        306.51        298.72         9.61 o
  -8   1   4         86.95         99.71        11.82 o
  -7   1   4        438.51        380.35        21.81 o
  -6   1   4        103.76        100.05        10.47 o
  -5   1   4       3475.48       3670.96        57.39 o
  -4   1   4        776.92        774.80        24.32 o
  -3   1   4       1215.69       1205.04        27.01 o
  -2   1   4          3.48          8.68         1.46 o
  -1   1   4       3996.44       4049.80        40.19 o
   0   1   4       3601.46       3744.01        59.62 o
   1   1   4       2418.79       3044.31       150.13 o
   2   1   4        737.77        701.41        12.55 o
   3   1   4        667.80        626.43        11.03 o
   4   1   4       2370.74       2492.30        19.06 o
   5   1   4       1019.51       1108.40        18.60 o
   6   1   4         13.90         15.42         3.04 o
   7   1   4         18.06         13.07         2.91 o
   8   1   4         99.55         89.84         4.11 o
   9   1   4        493.62        481.76        12.08 o
  10   1   4        389.28        397.65        10.63 o
  11   1   4         19.41         19.77         2.17 o
  12   1   4        151.09        154.95         4.99 o
 -12   2   4        102.47        112.43         6.70 o
 -11   2   4          3.04          0.26         0.76 o
 -10   2   4         91.77         97.53         5.27 o
  -9   2   4          4.80          4.69         2.38 o
  -8   2   4        221.49        240.75        11.33 o
  -7   2   4         23.01          6.45         3.33 o
  -6   2   4         43.54         50.20         7.93 o
  -5   2   4        939.76        990.08        32.05 o
  -4   2   4        697.54        577.54        22.56 o
  -3   2   4        658.90        605.53        21.21 o
  -2   2   4        788.18        839.83        13.36 o
  -1   2   4       1081.09       1253.80        19.93 o
   0   2   4        664.65        763.24        13.97 o
   1   2   4       5794.81       6083.82       127.57 o
   2   2   4          5.61         22.39         2.42 o
   3   2   4        182.70        260.04        10.40 o
   4   2   4        461.85        495.23        15.31 o
   5   2   4         70.15         47.05         4.97 o
   6   2   4         58.11         43.74         8.13 o
   7   2   4        546.87        576.72        12.87 o
   8   2   4        477.39        480.93        11.92 o
   9   2   4        156.60        178.01         7.15 o
  10   2   4        324.88        332.34         9.03 o
  11   2   4         62.91         68.62         5.27 o
  12   2   4         12.27         15.83         2.01 o
 -11   3   4          3.43          4.44         1.34 o
 -10   3   4        126.33        116.62         7.66 o
  -9   3   4        196.61        198.04        12.33 o
  -8   3   4         52.11         50.82         5.43 o
  -7   3   4         84.27         78.63         6.78 o
  -6   3   4         83.11         66.07         4.35 o
  -5   3   4        110.90        100.83        11.81 o
  -4   3   4          0.73          1.40         1.11 o
  -3   3   4        463.73        520.59        17.26 o
  -2   3   4        447.84        466.46        12.24 o
  -1   3   4        310.00        391.99        12.52 o
   0   3   4        135.79        200.87         9.92 o
   1   3   4        110.89        115.46        10.77 o
   2   3   4         67.40         64.27         8.74 o
   3   3   4         73.12         66.78         9.39 o
   4   3   4        207.62        208.46        17.10 o
   5   3   4        382.91        337.71         9.89 o
   6   3   4       1396.26       1285.30        32.40 o
   7   3   4         26.84         26.52         2.76 o
   8   3   4        113.23        101.83         5.31 o
   9   3   4          4.76          2.91         1.15 o
  10   3   4          3.92          2.04         1.21 o
  11   3   4          7.56          6.17         1.29 o
 -10   4   4          0.22         -1.22         1.24 o
  -9   4   4         10.84         12.72         2.34 o
  -8   4   4         10.07          7.66         1.55 o
  -7   4   4          0.95          0.56         0.99 o
  -6   4   4         45.89         36.33         3.43 o
  -5   4   4          2.41          1.44         1.59 o
  -4   4   4         21.08         19.07         4.95 o
  -3   4   4          2.23          3.14         1.70 o
  -1   4   4        183.45        208.75        10.81 o
   0   4   4         56.00         56.79         3.23 o
   1   4   4          0.08          1.40         0.83 o
   2   4   4         99.32        101.84         5.25 o
   3   4   4        606.70        600.48        19.09 o
   4   4   4        218.01        214.75         6.67 o
   5   4   4        102.80         92.23         5.43 o
   6   4   4         48.44         40.40         3.60 o
   7   4   4          3.30          1.03         1.05 o
   8   4   4          0.91         -1.21         1.31 o
   9   4   4         29.17         26.40         3.25 o
  10   4   4         25.41         23.91         2.43 o
  -8   5   4          2.95          2.68         0.74 o
  -7   5   4         18.06         10.77         2.74 o
  -6   5   4        180.66        164.06         5.26 o
  -5   5   4          0.14          0.43         0.72 o
  -4   5   4         18.55         21.19         2.60 o
  -3   5   4          1.70          1.79         1.05 o
  -2   5   4        105.92        106.30         8.14 o
  -1   5   4         35.75         34.59         4.76 o
   0   5   4          2.41          2.59         1.64 o
   1   5   4         25.87         29.69         4.35 o
   2   5   4         12.82         15.70         2.18 o
   3   5   4        100.54        102.51         4.48 o
   4   5   4         21.18         23.17         2.52 o
   5   5   4          3.64          4.11         1.01 o
   6   5   4          0.27          1.17         0.73 o
   7   5   4          0.69          0.17         0.46 o
  -4   6   4         18.49         16.19         1.70 o
  -3   6   4          6.45          5.66         1.70 o
  -2   6   4          6.75          6.79         1.30 o
  -1   6   4         64.95         68.87         3.90 o
   0   6   4          3.83          4.17         1.61 o
   1   6   4          8.79          9.90         1.61 o
   2   6   4         29.95         26.92         3.60 o
   3   6   4         17.33         17.86         2.79 o
   4   6   4         18.36         20.78         2.79 o
 -13   1   5         45.21         48.03         2.80 o
 -12   1   5         65.71         65.82         3.97 o
 -11   1   5         18.47         14.39         2.14 o
 -10   1   5         41.90         39.66         6.66 o
  -9   1   5        250.61        274.81         7.36 o
  -8   1   5         92.70         75.81        10.46 o
  -7   1   5          3.38          4.11         2.33 o
  -6   1   5        214.17        234.47        16.20 o
  -5   1   5        383.25        437.35        20.28 o
  -4   1   5         13.15          3.69         2.13 o
  -3   1   5        713.23        775.64        15.18 o
  -2   1   5        405.60        459.52        13.02 o
  -1   1   5        811.03        860.17        18.19 o
   0   1   5       1117.83       1215.41        25.93 o
   1   1   5        260.51        274.00         6.37 o
   2   1   5       1109.29       1376.63        15.77 o
   3   1   5        156.05        168.81         5.10 o
   4   1   5        363.04        375.11         7.65 o
   5   1   5        321.30        373.98        11.64 o
   6   1   5        444.18        499.75        33.22 o
   7   1   5         34.96         42.91         4.90 o
   8   1   5         13.07         15.47         1.75 o
   9   1   5          1.01          1.96         1.57 o
  10   1   5        273.67        284.35         8.85 o
  11   1   5         34.54         37.78         2.91 o
  12   1   5          0.58          0.91         0.75 o
 -12   2   5          3.24          4.35         1.80 o
 -11   2   5         55.54         57.04         3.69 o
 -10   2   5         92.19         89.41         4.07 o
  -9   2   5         26.71         26.59         3.94 o
  -8   2   5          0.59          2.25         1.42 o
  -7   2   5         79.68         56.74         9.02 o
  -6   2   5       1187.81       1143.29        37.94 o
  -5   2   5         10.71         11.13         3.78 o
  -4   2   5         26.09         11.50         3.55 o
  -3   2   5        870.51        951.59        19.52 o
  -2   2   5        582.01        576.92        11.36 o
  -1   2   5        377.07        458.14        11.01 o
   0   2   5       1017.10       1207.27        24.07 o
   1   2   5        575.05        692.32        18.29 o
   2   2   5       2360.17       2618.24       100.18 o
   3   2   5        480.07        459.63        14.04 o
   4   2   5          8.13          6.14         2.16 o
   5   2   5          7.27          5.72         2.16 o
   6   2   5        232.49        239.00         9.85 o
   7   2   5        110.23        105.97         5.61 o
   8   2   5        502.31        518.30        12.43 o
   9   2   5         80.49         79.80         4.81 o
  10   2   5         57.74         53.70         3.59 o
  11   2   5        131.48        123.07         6.77 o
 -11   3   5          6.54          7.06         1.73 o
 -10   3   5         74.06         78.69         3.54 o
  -9   3   5         31.75         35.67         3.14 o
  -8   3   5        174.83        178.85        10.18 o
  -7   3   5         98.58         90.09         7.32 o
  -6   3   5        209.10        241.65         8.37 o
  -5   3   5         21.35         15.65         3.28 o
  -4   3   5        298.12        259.09        12.87 o
  -3   3   5        491.00        495.11        16.82 o
  -2   3   5         74.56         75.62         5.04 o
  -1   3   5         65.58         94.01         5.48 o
   0   3   5        785.24        843.85        21.29 o
   1   3   5       2237.46       2358.19        35.52 o
   2   3   5          3.26          1.22         1.40 o
   3   3   5        202.06        219.77        17.21 o
   4   3   5        552.66        488.45        26.73 o
   5   3   5        753.11        738.83        16.45 o
   6   3   5         48.03         45.58         4.46 o
   7   3   5         14.26         16.15         2.20 o
   8   3   5          9.97         11.61         2.32 o
   9   3   5         68.38         70.86         4.09 o
  10   3   5        103.64        100.69         6.13 o
 -10   4   5         61.29         65.02         4.90 o
  -9   4   5          7.20          7.04         1.85 o
  -8   4   5         86.26         74.88         4.58 o
  -7   4   5        283.79        293.36        13.24 o
  -6   4   5         12.99         13.63         2.18 o
  -5   4   5         17.50         18.17         2.45 o
  -4   4   5         10.83          8.96         2.71 o
  -3   4   5         35.64         35.11         4.58 o
  -2   4   5         27.22         26.56         3.96 o
  -1   4   5         86.70         78.13         6.69 o
   0   4   5          0.94          0.94         0.62 o
   1   4   5         13.98         12.97         1.85 o
   2   4   5          3.46          2.48         0.89 o
   3   4   5          2.62          1.65         0.77 o
   4   4   5        260.56        233.19         6.98 o
   5   4   5          4.59          2.96         1.03 o
   6   4   5          0.78          0.59         0.78 o
   7   4   5        136.75        150.37         9.09 o
   8   4   5          1.22          3.18         1.42 o
   9   4   5         51.67         55.40         4.38 o
  -8   5   5         13.28         15.93         1.63 o
  -7   5   5         13.80         10.41         1.52 o
  -6   5   5         82.33         69.81         4.14 o
  -5   5   5        149.77        147.32         6.47 o
  -4   5   5        291.99        339.70        12.94 o
  -3   5   5         23.51         27.15         2.91 o
  -2   5   5         29.20         34.21         4.75 o
  -1   5   5         23.68         18.73         3.55 o
   0   5   5          5.14          5.80         2.25 o
   1   5   5         22.21         20.22         3.66 o
   2   5   5         95.90         99.88         5.34 o
   3   5   5         43.11         44.61         2.99 o
   4   5   5          1.19          0.50         0.63 o
   5   5   5          8.68          5.33         1.29 o
   6   5   5        124.70        131.22         5.84 o
   7   5   5         47.61         40.98         2.42 o
  -4   6   5        158.85        147.90         7.09 o
  -3   6   5          2.30          1.76         0.97 o
  -2   6   5         52.51         63.85         5.25 o
  -1   6   5        214.38        211.94         9.80 o
   0   6   5         52.86         56.93         5.14 o
   1   6   5         54.35         57.23         5.01 o
   2   6   5         11.22         14.16         2.57 o
   3   6   5          1.34          5.01         1.43 o
   4   6   5          3.01          5.74         1.49 o
 -13   0   6        130.98        115.77         6.41 o
 -12   0   6          1.75          2.11         1.43 o
 -11   0   6        176.65        193.37        10.72 o
 -10   0   6        208.36        210.23        11.67 o
  -9   0   6       1455.18       1487.02        30.49 o
  -8   0   6        924.10        842.10        35.68 o
  -7   0   6        175.65        151.44        14.16 o
  -6   0   6         76.35        107.03        10.90 o
  -4   0   6       1815.90       1769.69        24.83 o
  -3   0   6         57.11         51.93         3.21 o
  -2   0   6         90.59        191.52         9.43 o
  -1   0   6        776.33        821.08        12.78 o
   0   0   6       6676.61       5865.37        49.29 o
   1   0   6         38.48         28.13         2.53 o
   2   0   6        221.70        236.00         8.93 o
   3   0   6        321.21        285.24        17.21 o
   4   0   6       2322.48       2330.69        48.15 o
   5   0   6       1140.39       1132.58        36.59 o
   6   0   6          2.86          4.88         3.04 o
   7   0   6        211.87        244.25        11.61 o
   8   0   6        343.89        318.47        13.93 o
   9   0   6          3.06          2.41         1.52 o
  10   0   6        510.76        480.56        16.24 o
  11   0   6         70.36         75.12         5.75 o
  12   0   6        360.94        358.02         9.94 o
 -13   1   6         68.71         59.04         3.07 o
 -12   1   6        261.58        289.54         8.20 o
 -11   1   6         55.11         57.02         5.09 o
 -10   1   6        146.41        141.88         6.78 o
  -9   1   6         33.44         32.70         3.05 o
  -8   1   6        766.90        788.98        34.78 o
  -7   1   6        752.40        653.59        29.69 o
  -6   1   6        419.21        423.44        22.29 o
  -5   1   6        489.69        532.43        15.12 o
  -4   1   6       1930.60       2031.74        27.36 o
  -3   1   6        616.29        582.83        27.15 o
  -2   1   6        389.84        396.88        10.72 o
  -1   1   6         32.27         31.11         2.70 o
   0   1   6       1296.12       1530.86        26.86 o
   1   1   6       1218.40       1180.00        14.32 o
   2   1   6       1870.52       1855.54        28.24 o
   3   1   6          7.17          2.06         0.82 o
   4   1   6        238.41        229.87         7.34 o
   5   1   6        131.58        119.35         6.83 o
   6   1   6        182.06        185.88        11.47 o
   7   1   6        369.70        348.34        10.29 o
   8   1   6        207.50        206.60         6.54 o
   9   1   6          0.87          0.47         2.33 o
  10   1   6        187.40        196.12         7.15 o
  11   1   6        153.12        155.21         5.50 o
  12   1   6          1.76          0.89         0.58 o
 -12   2   6         44.80         47.29         4.45 o
 -11   2   6          2.52          1.16         1.71 o
 -10   2   6        559.85        546.31        12.60 o
  -9   2   6        322.73        319.16        13.69 o
  -8   2   6          4.83          5.58         2.06 o
  -7   2   6        125.04        125.28         9.36 o
  -6   2   6        254.71        228.93        15.34 o
  -5   2   6         34.49         26.38         3.84 o
  -4   2   6        196.11        175.85         9.24 o
  -3   2   6        232.82        208.16        25.43 o
  -2   2   6        339.33        320.83        10.73 o
  -1   2   6         58.75        123.96         6.30 o
   1   2   6       5397.52       5789.77        47.95 o
   2   2   6        748.42        825.90        48.35 o
   3   2   6          6.38         12.34         3.59 o
   4   2   6         94.68        116.94        54.35 o
   5   2   6        633.76        615.97        37.62 o
   6   2   6        150.09        158.99         6.68 o
   7   2   6          1.81          2.16         1.01 o
   8   2   6        255.73        263.31         8.86 o
   9   2   6         36.56         41.79         3.47 o
  10   2   6        167.73        169.56         6.11 o
  11   2   6         95.26         91.85         5.52 o
 -11   3   6         26.86         14.74         1.69 o
 -10   3   6         39.66         35.97         2.44 o
  -9   3   6         44.69         48.76         3.72 o
  -8   3   6         16.85         20.57         3.52 o
  -7   3   6          0.37          0.40         1.26 o
  -6   3   6        103.77         79.73         6.82 o
  -5   3   6         28.22         33.93         6.31 o
  -4   3   6        214.80        227.21        24.03 o
  -3   3   6        295.82        266.35        12.48 o
  -2   3   6        597.31        659.89        15.26 o
  -1   3   6        154.84        171.63         9.80 o
   0   3   6          4.94          2.36         1.07 o
   1   3   6        368.48        404.75        22.50 o
   2   3   6          8.69          2.49         2.03 o
   3   3   6        143.31        169.02        15.66 o
   4   3   6        817.15        788.23        12.11 o
   5   3   6        312.98        331.61         8.60 o
   6   3   6        249.85        232.34         8.32 o
   7   3   6         93.70         99.09         5.38 o
   8   3   6        249.07        245.33         8.11 o
   9   3   6          2.15          5.43         1.95 o
  10   3   6         10.29          9.19         1.92 o
 -10   4   6          1.90         -0.36         0.97 o
  -9   4   6         24.26         22.96         2.28 o
  -8   4   6          1.52          2.87         1.68 o
  -7   4   6         20.33         20.20         3.59 o
  -6   4   6         80.07         88.86         7.43 o
  -5   4   6         98.57         98.71         7.86 o
  -4   4   6        243.10        270.97        12.90 o
  -3   4   6         17.82         17.42         2.21 o
  -2   4   6         19.59         30.61         2.89 o
  -1   4   6          1.85          3.85         0.84 o
   0   4   6          0.03         -0.38         0.67 o
   1   4   6         92.56        103.98         4.30 o
   2   4   6         86.59         98.00         4.53 o
   3   4   6        112.78        105.05         4.63 o
   4   4   6         60.37         55.31         4.18 o
   5   4   6        246.12        242.71         8.76 o
   6   4   6         58.90         63.31         6.03 o
   7   4   6          8.86          6.42         2.15 o
   8   4   6         22.16         26.80         3.46 o
   9   4   6          5.98          5.32         1.00 o
  -8   5   6         33.37         31.36         2.28 o
  -7   5   6          4.93          5.57         1.07 o
  -6   5   6         58.46         60.78         3.85 o
  -5   5   6         35.79         34.84         4.48 o
  -4   5   6          6.18          6.20         2.19 o
  -3   5   6          9.31          8.90         2.80 o
  -2   5   6         32.51         34.20         4.66 o
  -1   5   6          0.65          0.76         1.21 o
   0   5   6          0.17         -0.49         1.48 o
   1   5   6        107.86        107.08         8.19 o
   2   5   6          0.12          0.51         0.71 o
   3   5   6         85.21         79.05         3.88 o
   4   5   6          5.36          7.19         1.51 o
   5   5   6          4.22          2.67         0.81 o
   6   5   6         32.42         30.90         2.57 o
   7   5   6          3.30          0.61         1.62 o
  -4   6   6         10.08         11.19         1.95 o
  -3   6   6          0.13         -0.51         1.00 o
  -2   6   6          1.84          3.00         1.38 o
  -1   6   6          2.79          3.49         1.33 o
   0   6   6          9.30          9.57         1.50 o
   1   6   6          7.07          4.22         1.46 o
   2   6   6          7.99          5.92         1.59 o
   3   6   6          1.44          1.58         1.05 o
 -13   1   7          0.19          1.27         1.18 o
 -12   1   7         58.93         61.10         3.74 o
 -11   1   7         41.58         40.36         2.74 o
 -10   1   7          3.15          4.79         1.21 o
  -9   1   7          8.03          8.18         1.69 o
  -8   1   7        681.05        699.53        18.90 o
  -7   1   7        176.09        142.98        14.11 o
  -6   1   7        335.28        366.39        21.12 o
  -5   1   7       1071.92       1185.89        46.34 o
  -4   1   7        481.42        481.01        27.27 o
  -3   1   7       1597.14       1724.05        42.45 o
  -2   1   7        529.56        593.55        25.46 o
  -1   1   7        601.43        717.51        54.85 o
   0   1   7        190.89        270.46         5.57 o
   1   1   7       1151.82       1329.10        16.14 o
   2   1   7       1305.02       1449.34        18.38 o
   3   1   7        760.19        937.79        32.29 o
   4   1   7          9.29          4.23         1.20 o
   5   1   7         43.03         38.33         3.98 o
   6   1   7         53.88         54.87         6.37 o
   7   1   7          0.12          2.15         1.12 o
   8   1   7         37.41         42.94         2.88 o
   9   1   7          0.79         -0.61         1.59 o
  10   1   7         18.57         21.29         2.37 o
  11   1   7          2.61          4.54         1.07 o
 -12   2   7         29.61         27.71         3.38 o
 -11   2   7        108.06        110.88         4.15 o
 -10   2   7          0.15          0.91         1.79 o
  -9   2   7        178.93        205.84        11.03 o
  -8   2   7        421.27        398.74        10.50 o
  -7   2   7        179.84        165.85         9.62 o
  -6   2   7          6.60          6.67         2.19 o
  -5   2   7        230.77        224.20        17.12 o
  -4   2   7         32.39         23.40         3.45 o
  -3   2   7        438.78        358.74        12.58 o
  -2   2   7        224.75        244.03         9.86 o
  -1   2   7        189.64        318.21        12.14 o
   0   2   7       1035.75       1375.22        24.44 o
   1   2   7        172.69        173.12         8.76 o
   2   2   7       1899.09       2135.36        77.11 o
   3   2   7        387.89        486.54        23.36 o
   4   2   7         39.53         29.31         4.08 o
   5   2   7        713.26        726.08        19.74 o
   6   2   7         33.35         40.41         5.55 o
   7   2   7        165.76        191.53         7.59 o
   8   2   7         78.76         72.35         4.61 o
   9   2   7         11.93         10.25         1.64 o
  10   2   7          6.49          6.63         1.86 o
  11   2   7         18.05         26.09         2.78 o
 -11   3   7         22.98         23.39         1.66 o
 -10   3   7        183.86        193.77         6.89 o
  -9   3   7         62.01         58.95         5.72 o
  -8   3   7          0.29          0.58         1.14 o
  -7   3   7         41.95         28.29         4.28 o
  -6   3   7        277.39        259.62        12.45 o
  -5   3   7         38.91         30.75         4.14 o
  -4   3   7         17.44         14.55         3.05 o
  -3   3   7        237.36        247.78        12.22 o
  -2   3   7         29.03         15.71         4.23 o
  -1   3   7        172.74        156.07         9.72 o
   0   3   7        528.81        578.39        18.72 o
   1   3   7        609.81        626.44        29.21 o
   2   3   7         58.31         38.39         7.31 o
   3   3   7        262.11        237.82        19.02 o
   4   3   7         49.95         43.92         3.14 o
   5   3   7        419.66        406.50        11.28 o
   6   3   7          0.05          0.82         1.13 o
   7   3   7         22.33         22.57         3.73 o
   8   3   7          2.44          2.50         1.59 o
   9   3   7        158.30        155.30         8.25 o
  10   3   7         48.39         49.45         3.82 o
 -10   4   7          5.06          3.24         1.23 o
  -9   4   7         17.30         10.37         2.77 o
  -8   4   7         89.42         86.11         6.87 o
  -7   4   7        341.04        352.78        14.49 o
  -6   4   7        125.39        107.15         8.16 o
  -5   4   7          2.88          4.17         1.80 o
  -4   4   7        912.75        843.29        22.65 o
  -3   4   7        105.47        106.37         5.61 o
  -2   4   7         95.67         95.74         5.17 o
  -1   4   7          1.20          2.07         0.80 o
   0   4   7         85.80         90.15         4.04 o
   1   4   7        255.23        274.17         7.11 o
   2   4   7         49.78         49.13         3.06 o
   3   4   7         76.46         64.24         3.62 o
   4   4   7          0.80          0.61         0.59 o
   5   4   7         15.72         17.62         2.34 o
   6   4   7        163.42        153.01         9.09 o
   7   4   7        104.08        106.02         7.16 o
   8   4   7          5.52          4.78         1.08 o
   9   4   7          4.31          1.71         0.52 o
  -8   5   7         20.01         18.21         1.74 o
  -7   5   7         74.06         83.70         4.14 o
  -6   5   7         39.25         26.05         3.08 o
  -5   5   7         48.35         57.58         5.80 o
  -4   5   7        213.81        213.80        11.26 o
  -3   5   7         24.82         26.09         4.08 o
  -2   5   7         28.79         29.01         4.21 o
  -1   5   7        165.01        178.64        10.52 o
   0   5   7        121.22        112.65         8.34 o
   1   5   7         61.13         56.22         5.94 o
   2   5   7          1.46          2.09         0.85 o
   3   5   7         74.53         75.33         4.51 o
   4   5   7         55.52         57.36         3.86 o
   5   5   7         15.31         16.31         2.67 o
   6   5   7          6.52          6.30         1.06 o
  -4   6   7          2.52          3.34         1.08 o
  -3   6   7          2.15          4.41         1.23 o
  -2   6   7          5.81          3.68         1.68 o
  -1   6   7          6.13          5.38         1.10 o
   0   6   7          1.44          1.50         0.79 o
   1   6   7          8.27         10.83         2.07 o
   2   6   7         22.33         29.89         3.23 o
 -13   0   8        103.84         91.87         5.57 o
 -12   0   8        675.93        705.66        18.49 o
 -11   0   8        128.67        147.15         9.31 o
 -10   0   8        219.34        243.51        12.46 o
  -9   0   8        234.23        201.58        10.82 o
  -8   0   8          5.36          4.44         1.84 o
  -7   0   8        468.95        487.95        26.68 o
  -6   0   8       1946.21       2107.02        51.54 o
  -5   0   8        671.72        760.14        23.07 o
  -4   0   8        219.18        268.38        13.64 o
  -3   0   8       7705.16       8125.48        75.43 o
  -2   0   8        238.65        152.80        10.40 o
  -1   0   8        217.62        283.49        15.81 o
   0   0   8       2076.08       2208.73        21.12 o
   1   0   8       1383.05       1256.76        25.18 o
   2   0   8        285.67        207.05        11.95 o
   3   0   8          5.12          1.30         1.28 o
   4   0   8        621.09        570.63        26.08 o
   5   0   8        611.18        622.69        29.01 o
   6   0   8        116.50        122.32        13.38 o
   7   0   8        259.88        256.05        12.31 o
   8   0   8       1005.22        994.94        24.51 o
   9   0   8        161.67        148.79         9.23 o
  10   0   8         29.48         30.20         2.65 o
  11   0   8        102.51        111.49         6.10 o
 -13   1   8        138.10        145.98         6.88 o
 -12   1   8         77.70         79.36         3.30 o
 -11   1   8          0.40          0.66         0.74 o
 -10   1   8         16.93         18.73         1.83 o
  -9   1   8        896.74        907.37        32.96 o
  -8   1   8        570.18        562.48        17.30 o
  -7   1   8         91.14        123.47        13.34 o
  -6   1   8        116.09         94.69        11.11 o
  -5   1   8        101.56         67.62         7.83 o
  -4   1   8        664.75        633.84        16.39 o
  -3   1   8        980.45       1056.99        31.80 o
  -2   1   8          0.74          6.63         3.09 o
  -1   1   8         46.76         29.52         2.89 o
   0   1   8        402.00        402.73        17.78 o
   1   1   8       3833.64       4298.35        35.71 o
   2   1   8        536.00        613.46        16.40 o
   3   1   8         77.55         72.83         4.96 o
   4   1   8        811.68        788.93        28.71 o
   5   1   8       1080.47       1045.62        52.78 o
   6   1   8        195.48        195.83         7.33 o
   7   1   8         17.45         20.91         2.49 o
   8   1   8          6.48          6.10         1.40 o
   9   1   8         79.90         73.19         6.48 o
  10   1   8        350.03        367.94        13.17 o
  11   1   8        258.07        248.25        11.46 o
 -12   2   8        114.33        130.05         7.19 o
 -11   2   8          7.96          4.37         1.04 o
 -10   2   8        220.86        236.92        11.35 o
  -9   2   8        221.05        253.05         8.46 o
  -8   2   8         42.35         45.91         3.62 o
  -7   2   8        172.77        163.82         6.57 o
  -6   2   8        645.04        599.18        19.89 o
  -5   2   8        260.18        244.45        26.91 o
  -4   2   8         15.37         14.68         2.81 o
  -3   2   8         35.78         22.71         3.24 o
  -2   2   8       1129.76       1180.77        46.32 o
  -1   2   8        120.77         87.93         9.10 o
   0   2   8        811.02        805.68        19.69 o
   1   2   8        107.12        130.05         7.98 o
   2   2   8       1296.36       1476.80        48.09 o
   3   2   8        670.72        690.31        28.98 o
   4   2   8        571.03        517.29        15.05 o
   5   2   8         35.61         36.18         2.89 o
   6   2   8        232.27        241.62         8.50 o
   7   2   8        604.96        608.99        22.45 o
   8   2   8          0.49         -0.89         1.11 o
   9   2   8         65.56         66.42         4.04 o
  10   2   8          8.23          8.42         1.73 o
  11   2   8         75.82         66.91         4.07 o
 -11   3   8          0.21          0.17         0.49 o
 -10   3   8         29.96         31.35         3.56 o
  -9   3   8         72.76         65.32         6.09 o
  -8   3   8         31.26         39.42         5.07 o
  -7   3   8         25.80         20.96         2.42 o
  -6   3   8          5.25          8.94         2.03 o
  -5   3   8         16.69         19.83         3.37 o
  -4   3   8         96.59         91.34         7.91 o
  -3   3   8        623.59        542.98        27.29 o
  -2   3   8        317.18        377.51        22.55 o
  -1   3   8         46.01         36.98         4.80 o
   0   3   8        127.32        107.35        12.29 o
   1   3   8        397.70        378.19        23.33 o
   2   3   8        125.13        152.41        15.10 o
   3   3   8         14.09         15.33         2.38 o
   4   3   8        207.01        200.05         7.75 o
   5   3   8         36.90         30.52         3.08 o
   6   3   8        102.03         99.65         7.89 o
   7   3   8         91.61         93.79         7.48 o
   8   3   8          0.04          1.44         1.22 o
   9   3   8         50.45         53.57         4.60 o
  10   3   8         44.89         46.37         2.39 o
 -10   4   8          9.42          7.10         1.62 o
  -9   4   8          0.05          0.70         0.75 o
  -8   4   8          2.13          2.81         1.65 o
  -7   4   8          9.68          9.42         2.51 o
  -6   4   8        103.75         89.64         7.58 o
  -5   4   8          0.11          0.35         0.98 o
  -4   4   8        388.64        368.26        15.01 o
  -3   4   8         20.42         15.36         2.19 o
  -2   4   8         49.88         51.95         4.48 o
  -1   4   8         39.87         45.82         3.59 o
   0   4   8         80.04         77.40         3.83 o
   1   4   8        138.30        137.68         5.11 o
   2   4   8          0.21          1.36         0.70 o
   3   4   8        359.51        340.05         6.32 o
   4   4   8         43.98         40.10         2.84 o
   5   4   8          3.15          1.77         0.80 o
   6   4   8         15.68         16.09         2.15 o
   7   4   8         19.16         17.66         1.98 o
   8   4   8         11.29         15.77         1.35 o
  -8   5   8          3.96          4.16         0.85 o
  -7   5   8         26.68         21.00         2.11 o
  -6   5   8          0.50          0.38         0.64 o
  -5   5   8         90.84         83.03         6.82 o
  -4   5   8         16.54         13.56         3.08 o
  -3   5   8          0.14          0.08         1.62 o
  -2   5   8         20.21         20.42         3.76 o
  -1   5   8          6.17          7.60         2.58 o
   0   5   8         41.76         43.68         5.16 o
   1   5   8         15.44         14.09         2.15 o
   2   5   8         14.77         11.09         1.45 o
   3   5   8          9.27         13.10         1.92 o
   4   5   8          0.07          0.23         0.75 o
   5   5   8          2.11          2.06         1.19 o
   6   5   8          0.75          0.43         0.79 o
  -4   6   8         14.19          9.36         1.72 o
  -3   6   8          0.64         -0.99         1.04 o
  -2   6   8         47.40         47.73         4.23 o
  -1   6   8          9.19          8.25         1.27 o
   0   6   8          0.45          2.20         0.71 o
   1   6   8          7.69          6.80         1.58 o
 -13   1   9          2.25          3.58         1.29 o
 -12   1   9          6.08          3.84         0.81 o
 -11   1   9         42.43         39.64         2.68 o
 -10   1   9         57.06         59.20         5.31 o
  -9   1   9         33.84         37.76         4.74 o
  -8   1   9        416.72        417.65        15.25 o
  -7   1   9         79.75         53.03         9.11 o
  -6   1   9          3.07          2.98         1.71 o
  -5   1   9        135.65        149.57         8.69 o
  -4   1   9         96.73        116.73         7.40 o
  -3   1   9        397.19        402.00        12.83 o
  -2   1   9          2.68          1.20         0.92 o
  -1   1   9        393.96        412.13        18.67 o
   0   1   9       2492.47       3206.27        53.39 o
   1   1   9        273.11        282.94        12.75 o
   2   1   9        659.54        741.07        21.34 o
   3   1   9          2.34          4.21         1.39 o
   4   1   9        265.34        307.37        11.48 o
   5   1   9        131.36        138.99        10.21 o
   6   1   9         85.07         87.13         4.00 o
   7   1   9          5.67          7.38         1.52 o
   8   1   9        219.64        220.61        12.43 o
   9   1   9          6.42          3.32         1.47 o
  10   1   9        132.06        135.32         5.27 o
  11   1   9          1.99          1.59         0.80 o
 -12   2   9          1.19         -0.11         0.44 o
 -11   2   9         13.18         13.18         1.46 o
 -10   2   9          4.94          3.19         0.79 o
  -9   2   9         33.35         29.06         3.24 o
  -8   2   9        118.89        108.48         5.59 o
  -7   2   9          0.01          0.84         1.08 o
  -6   2   9        196.79        189.21        11.53 o
  -5   2   9         30.79         32.17         4.51 o
  -4   2   9         20.96         21.50         3.53 o
  -3   2   9         70.36         66.57         5.73 o
  -2   2   9        209.96        171.79        13.35 o
  -1   2   9         56.68         57.76         7.69 o
   0   2   9        266.87        328.01        17.93 o
   1   2   9         12.21         13.60         2.74 o
   2   2   9         38.77         47.20         5.17 o
   3   2   9         34.45         24.29         3.20 o
   4   2   9         48.12         49.42         2.89 o
   5   2   9        495.20        516.58        12.28 o
   6   2   9         21.28         12.71         2.99 o
   7   2   9         40.42         41.11         3.52 o
   8   2   9          0.71          1.82         0.86 o
   9   2   9         34.31         29.84         2.62 o
  10   2   9         52.56         54.26         4.36 o
 -11   3   9         11.26         13.31         1.27 o
 -10   3   9         57.64         57.34         3.72 o
  -9   3   9         39.31         34.06         4.40 o
  -8   3   9        301.40        280.67        13.04 o
  -7   3   9        252.37        255.07         8.45 o
  -6   3   9        253.48        243.64        16.97 o
  -5   3   9          7.49          8.58         2.23 o
  -4   3   9       1168.93       1220.63        28.19 o
  -3   3   9        199.12        181.43        16.33 o
  -2   3   9         34.40         53.79         8.55 o
  -1   3   9          4.95         -3.75         2.34 o
   0   3   9         22.63         22.92         3.78 o
   1   3   9         20.96         20.38         5.71 o
   2   3   9        281.66        279.42         8.49 o
   3   3   9        556.61        572.88        23.28 o
   4   3   9          2.21          2.00         1.54 o
   5   3   9        157.04        142.73         9.39 o
   6   3   9        311.04        318.73        13.77 o
   7   3   9         48.37         53.97         5.60 o
   8   3   9         14.83         13.59         2.67 o
   9   3   9          0.76          0.64         0.73 o
 -10   4   9         64.15         74.27         4.88 o
  -9   4   9         39.90         46.24         4.47 o
  -8   4   9          4.76          4.63         1.95 o
  -7   4   9         30.86         27.50         4.03 o
  -6   4   9          9.52          9.30         1.74 o
  -5   4   9         98.30         95.30         7.73 o
  -4   4   9        274.06        251.52        12.44 o
  -3   4   9         10.46          9.90         1.62 o
  -2   4   9          0.07          0.24         0.82 o
  -1   4   9        238.87        239.29        10.14 o
   0   4   9        206.22        216.51         6.42 o
   1   4   9        207.43        206.06         6.30 o
   2   4   9         50.14         57.68         2.94 o
   3   4   9         74.16         76.98         2.99 o
   4   4   9         83.15         84.07         4.06 o
   5   4   9         15.48         18.13         2.26 o
   6   4   9        116.71        113.03         5.22 o
   7   4   9          1.97          3.99         1.04 o
   8   4   9         55.55         61.37         2.53 o
  -8   5   9         39.09         43.45         2.47 o
  -7   5   9         24.14         20.84         2.00 o
  -6   5   9         12.07         11.26         2.54 o
  -5   5   9         10.86          9.33         2.38 o
  -4   5   9         10.58          9.62         2.69 o
  -3   5   9         93.10         96.90         7.52 o
  -2   5   9        131.52        144.49         6.94 o
  -1   5   9         69.04         63.11         4.12 o
   0   5   9          1.80          2.25         0.93 o
   1   5   9         59.90         61.39         3.25 o
   2   5   9         64.14         73.19         3.00 o
   3   5   9          4.77          7.31         1.08 o
   4   5   9         11.66         10.01         2.20 o
   5   5   9          1.22         -0.08         0.66 o
   6   5   9         67.73         77.84         4.49 o
  -3   6   9          3.32          1.36         0.84 o
  -2   6   9          0.38          0.26         0.81 o
  -1   6   9          8.87         10.36         1.98 o
 -13   0  10         83.25         82.36         4.84 o
 -12   0  10        481.92        512.34        15.91 o
 -11   0  10        454.63        471.87        16.19 o
 -10   0  10         32.07         28.00         4.28 o
  -9   0  10        778.10        721.60        20.80 o
  -8   0  10        393.87        370.12        14.68 o
  -7   0  10        145.10        122.73        13.99 o
  -6   0  10        333.53        331.79        21.87 o
  -5   0  10        130.27        215.77        11.32 o
  -4   0  10         87.93        142.09        11.56 o
  -3   0  10       5313.46       5546.81        72.34 o
  -2   0  10       1064.17       1215.48        33.59 o
  -1   0  10        215.83        294.16        10.92 o
   0   0  10         12.98          7.54         1.46 o
   1   0  10       1124.98        992.87        42.56 o
   2   0  10       3529.07       3287.57        41.63 o
   3   0  10          1.38          2.55         1.38 o
   4   0  10        352.79        360.05        22.31 o
   5   0  10        349.30        329.44        21.81 o
   6   0  10        589.41        574.88        18.24 o
   7   0  10         51.09         55.82         4.06 o
   8   0  10          0.66          0.51         0.89 o
   9   0  10         84.88         80.78         7.19 o
  10   0  10        183.88        196.04         6.51 o
 -13   1  10         14.41         25.38         2.79 o
 -12   1  10        293.92        320.78         8.10 o
 -11   1  10         15.44         17.11         2.22 o
 -10   1  10          1.49          7.81         2.24 o
  -9   1  10        307.81        312.26        13.52 o
  -8   1  10        608.13        601.37        18.50 o
  -7   1  10         22.51         17.01         3.32 o
  -6   1  10        998.26       1040.03        26.22 o
  -5   1  10       1353.71       1346.65        41.48 o
  -4   1  10        325.22        300.55        10.10 o
  -3   1  10        357.98        398.42        11.16 o
  -2   1  10        241.40        194.46         8.90 o
  -1   1  10          5.60         39.61         6.53 o
   0   1  10        624.87        589.60        16.68 o
   1   1  10        277.17        312.52        12.57 o
   2   1  10          6.03         16.41         2.51 o
   3   1  10        242.88        192.34        11.06 o
   4   1  10        283.63        272.42        15.36 o
   5   1  10        421.37        410.00         8.54 o
   6   1  10         83.72         92.45         4.18 o
   7   1  10        528.27        553.40        15.73 o
   8   1  10         38.09         42.94         3.43 o
   9   1  10         87.90         85.19         4.58 o
  10   1  10         73.67         72.89         5.07 o
 -12   2  10        141.47        163.61         6.54 o
 -11   2  10          1.42          1.16         0.97 o
 -10   2  10          0.05         -0.10         0.94 o
  -9   2  10         67.40         67.29         4.48 o
  -8   2  10        512.97        503.06        12.16 o
  -7   2  10         57.32         44.99         5.09 o
  -6   2  10        124.97        117.05         5.57 o
  -5   2  10         59.52         63.40         6.50 o
  -4   2  10        376.28        346.02        14.36 o
  -3   2  10        306.75        291.99        18.52 o
  -2   2  10         27.59         38.66         6.67 o
  -1   2  10         65.17         50.11         7.47 o
   0   2  10          5.60          5.40         2.83 o
   1   2  10        231.35        220.71        16.17 o
   2   2  10         56.72        114.39        11.21 o
   3   2  10        381.11        318.62        15.23 o
   4   2  10         43.52         40.36         4.88 o
   5   2  10          0.63          1.71         0.90 o
   6   2  10        330.66        299.63        16.67 o
   7   2  10        221.81        231.99         8.18 o
   8   2  10          3.79          1.53         1.05 o
   9   2  10          9.08          6.46         1.23 o
  10   2  10         32.38         31.69         3.07 o
 -11   3  10         59.28         65.06         2.69 o
 -10   3  10         24.29         20.71         2.24 o
  -9   3  10         15.65         16.79         2.09 o
  -8   3  10         12.46         11.15         1.87 o
  -7   3  10         52.78         45.75         3.67 o
  -6   3  10        143.91        117.85         5.76 o
  -5   3  10         21.22         15.10         3.09 o
  -4   3  10        363.64        356.82         9.92 o
  -3   3  10         60.21         55.50         3.78 o
  -2   3  10        331.00        316.78        12.53 o
  -1   3  10         65.86         70.83         3.86 o
   0   3  10        509.82        501.07        10.33 o
   1   3  10         38.24         36.98         3.08 o
   2   3  10        123.24        123.67         5.86 o
   3   3  10        226.48        213.03        11.07 o
   4   3  10          9.28          7.73         2.46 o
   5   3  10          6.76          6.37         2.15 o
   6   3  10         38.37         32.30         4.40 o
   7   3  10         14.86         19.44         3.39 o
   8   3  10          0.64          1.62         0.90 o
   9   3  10         35.09         40.25         1.97 o
 -10   4  10         17.12         16.56         2.23 o
  -9   4  10         51.66         61.03         5.02 o
  -8   4  10          0.07         -0.46         1.19 o
  -7   4  10          2.19          1.89         1.40 o
  -6   4  10         87.47         79.87         4.65 o
  -5   4  10         10.25          8.94         2.50 o
  -4   4  10        139.25        131.04         6.25 o
  -3   4  10        354.56        357.58         8.50 o
  -2   4  10        127.15        131.23         6.25 o
  -1   4  10          3.20          2.78         1.56 o
   0   4  10         48.73         52.21         3.22 o
   1   4  10        434.79        420.82         9.05 o
   2   4  10         11.93          8.56         1.28 o
   3   4  10        203.45        180.24         5.04 o
   4   4  10         42.50         42.54         2.81 o
   5   4  10         38.03         34.11         2.45 o
   6   4  10         18.98         18.54         1.68 o
   7   4  10          3.41          1.92         0.63 o
   8   4  10         25.12         32.50         2.00 o
  -8   5  10         12.30         11.03         1.78 o
  -7   5  10         17.24         21.23         1.89 o
  -6   5  10          1.58          1.28         1.09 o
  -5   5  10          0.44          2.79         1.64 o
  -4   5  10         10.47         11.52         2.60 o
  -3   5  10          8.57          6.74         2.17 o
  -2   5  10         13.78         13.89         4.07 o
  -1   5  10         37.14         37.93         3.17 o
   0   5  10          0.57          0.65         1.19 o
   1   5  10         32.72         37.31         3.34 o
   2   5  10         24.63         26.72         3.35 o
   3   5  10         15.19         14.45         1.77 o
   4   5  10          8.51          7.48         1.22 o
   5   5  10         41.54         46.07         3.82 o
  -2   6  10          2.38          4.17         1.22 o
  -1   6  10         25.65         29.54         3.00 o
 -13   1  11        165.59        176.46         6.78 o
 -12   1  11         13.75         15.29         1.86 o
 -11   1  11         21.71         21.04         3.82 o
 -10   1  11        212.96        208.50         7.74 o
  -9   1  11        408.65        412.96        15.72 o
  -8   1  11         10.17         11.25         2.59 o
  -7   1  11          0.66          1.56         0.89 o
  -6   1  11         38.05         29.28         4.47 o
  -5   1  11         44.63         42.90         5.30 o
  -4   1  11         13.22         18.42         3.66 o
  -3   1  11        474.33        563.47        25.28 o
  -2   1  11        217.18        241.38        16.98 o
  -1   1  11        425.44        458.66        22.88 o
   0   1  11          6.17         28.10         5.60 o
   1   1  11        779.41        839.88        21.75 o
   2   1  11         77.58         69.99         6.67 o
   3   1  11         45.85         40.51         5.26 o
   4   1  11        127.50        120.22         4.56 o
   5   1  11         61.55         61.59         4.42 o
   6   1  11          3.03          2.89         0.95 o
   7   1  11         89.01         91.51         4.23 o
   8   1  11         80.60         72.68         3.51 o
   9   1  11         30.70         28.83         3.56 o
  10   1  11         26.38         29.09         2.95 o
 -12   2  11         57.36         62.41         3.14 o
 -11   2  11        106.66        126.94         5.42 o
 -10   2  11          1.33          0.60         0.69 o
  -9   2  11        120.86         93.54         5.21 o
  -8   2  11         47.60         47.63         3.79 o
  -7   2  11        207.01        171.78         7.12 o
  -6   2  11       1418.88       1382.70        18.70 o
  -5   2  11        351.48        344.74         9.98 o
  -4   2  11          1.97          3.28         2.60 o
  -3   2  11       1133.32       1100.00        65.64 o
  -2   2  11        205.73        161.59        14.53 o
  -1   2  11          9.66          7.47         3.14 o
   0   2  11        256.36        395.67        22.69 o
   1   2  11          7.20         10.78         4.19 o
   2   2  11         68.97         52.61         5.97 o
   3   2  11        212.53        215.05        10.88 o
   4   2  11        439.34        437.36        16.04 o
   5   2  11         97.12        106.18         7.96 o
   6   2  11        195.51        201.26        11.00 o
   7   2  11        144.05        151.54         9.08 o
   8   2  11        134.31        126.83         5.49 o
   9   2  11         26.37         23.22         3.01 o
 -11   3  11         22.22         17.70         1.39 o
 -10   3  11          2.19          4.97         1.29 o
  -9   3  11          7.16          7.88         1.48 o
  -8   3  11        327.78        304.62         9.18 o
  -7   3  11         73.53         64.94         4.33 o
  -6   3  11          2.01          2.48         0.79 o
  -5   3  11         21.45         22.05         3.77 o
  -4   3  11        721.71        674.05        13.79 o
  -3   3  11        409.64        413.15        12.23 o
  -2   3  11         19.59         17.57         2.12 o
  -1   3  11          3.52          3.82         1.02 o
   0   3  11        284.25        285.13         9.95 o
   1   3  11        192.20        173.19         6.88 o
   2   3  11         62.11         54.62         3.97 o
   3   3  11         89.56         74.05         5.62 o
   4   3  11         15.08         11.06         2.65 o
   5   3  11        360.50        331.05        20.51 o
   6   3  11         79.37         84.76         4.71 o
   7   3  11         44.22         39.07         2.99 o
   8   3  11         31.00         36.35         2.11 o
 -10   4  11         53.92         62.90         4.09 o
  -9   4  11          0.41          1.38         0.68 o
  -8   4  11         92.96         94.32         6.76 o
  -7   4  11         62.36         61.51         3.87 o
  -6   4  11          0.98          0.48         1.07 o
  -5   4  11         54.03         45.27         5.26 o
  -4   4  11          3.32          3.17         0.84 o
  -3   4  11          0.33          0.49         0.88 o
  -2   4  11        136.35        129.66         6.18 o
  -1   4  11         10.28          7.43         1.64 o
   0   4  11         12.92         13.52         1.70 o
   1   4  11         36.13         45.74         3.01 o
   2   4  11         81.70         96.32         4.31 o
   3   4  11         76.90         85.88         3.92 o
   4   4  11         27.80         27.03         2.27 o
   5   4  11          7.17          5.79         1.05 o
   6   4  11          4.90          7.10         1.06 o
   7   4  11          1.28          0.91         0.50 o
  -7   5  11          0.06          0.81         0.48 o
  -6   5  11          0.39          0.58         0.96 o
  -5   5  11         79.41         82.35         5.41 o
  -4   5  11          8.60          5.72         1.51 o
  -3   5  11          0.29         -1.56         1.37 o
  -2   5  11         18.64         20.32         2.31 o
  -1   5  11          9.64         12.93         1.80 o
   0   5  11         19.48         26.19         2.52 o
   1   5  11         15.74         13.82         1.83 o
   2   5  11          5.11          4.01         1.40 o
   3   5  11         92.57         79.92         5.21 o
   4   5  11         51.19         49.18         3.65 o
 -12   0  12        237.81        232.22         6.66 o
 -11   0  12        234.04        284.89        11.96 o
 -10   0  12          1.38          0.49         1.45 o
  -9   0  12        506.12        421.14        15.99 o
  -8   0  12         70.72         66.51         6.42 o
  -7   0  12         42.09         41.40         4.82 o
  -6   0  12        425.53        440.39        26.60 o
  -5   0  12       1102.28       1170.54        41.15 o
  -4   0  12        230.88        231.08        29.39 o
  -3   0  12          1.25          8.76         3.14 o
  -2   0  12         19.81         11.92         2.76 o
  -1   0  12       1001.86        843.12        24.49 o
   0   0  12        404.68        288.51        17.34 o
   1   0  12        467.25        412.85        22.23 o
   2   0  12       1636.19       1735.58        46.05 o
   4   0  12        468.84        446.78        11.33 o
   5   0  12        687.32        649.97        18.17 o
   6   0  12        183.24        197.78         7.54 o
   7   0  12        393.13        405.31        10.52 o
   8   0  12          1.37          2.55         1.16 o
   9   0  12          1.26          3.38         1.23 o
 -12   1  12        302.64        338.72         7.93 o
 -11   1  12        269.09        264.90         8.25 o
 -10   1  12          8.72          8.36         1.76 o
  -9   1  12        143.20        150.80         9.53 o
  -8   1  12        351.47        337.33        14.10 o
  -7   1  12        472.33        411.52        13.11 o
  -6   1  12         34.97         22.59         2.29 o
  -5   1  12        149.52        161.56        10.56 o
  -4   1  12        233.44        247.16        12.58 o
  -3   1  12       1749.52       1870.16        50.06 o
  -2   1  12        794.28        771.45        31.83 o
  -1   1  12         29.23         29.93         5.97 o
   0   1  12        182.11        174.91        14.71 o
   1   1  12        171.70        151.10         9.71 o
   2   1  12        749.09        706.04        42.84 o
   3   1  12        257.74        261.27         7.65 o
   4   1  12         18.93         17.42         1.84 o
   5   1  12         78.16         81.98         3.43 o
   6   1  12        553.02        511.28         8.55 o
   7   1  12        428.90        454.25         8.93 o
   8   1  12          3.40          1.28         1.11 o
   9   1  12          7.17          6.08         1.74 o
  10   1  12         32.76         38.46         2.94 o
 -12   2  12          0.03          0.16         1.60 o
 -11   2  12         25.62         30.61         2.62 o
 -10   2  12         21.82         16.01         2.06 o
  -9   2  12          5.17          4.43         1.49 o
  -8   2  12        913.67        842.95        15.85 o
  -7   2  12         78.00         71.21         4.61 o
  -6   2  12        476.96        466.08         9.34 o
  -5   2  12        211.09        189.57         8.63 o
  -4   2  12       1265.96       1259.82        19.29 o
  -3   2  12         34.96         33.88         7.30 o
  -2   2  12        616.66        675.10        31.22 o
  -1   2  12         21.68         29.11         6.32 o
   0   2  12        143.88        142.45        14.30 o
   1   2  12        656.95        709.05        31.06 o
   2   2  12         22.29         20.61         1.85 o
   3   2  12         13.86         13.02         2.03 o
   4   2  12         52.94         47.95         3.83 o
   5   2  12        166.52        142.64         6.48 o
   6   2  12         67.30         67.03         4.42 o
   7   2  12          0.71          1.85         1.35 o
   8   2  12          0.12          0.57         0.64 o
   9   2  12         99.43        112.73         5.94 o
 -11   3  12         75.28         82.10         2.80 o
 -10   3  12          9.95          5.47         1.22 o
  -9   3  12          0.38          1.18         1.23 o
  -8   3  12         42.90         42.02         3.44 o
  -7   3  12          5.39          4.76         1.21 o
  -6   3  12        151.60        149.25        11.69 o
  -5   3  12         71.18         57.86         5.90 o
  -4   3  12       1225.56       1177.72        46.51 o
  -3   3  12         92.05         81.94         6.77 o
  -2   3  12        188.94        168.68         9.57 o
  -1   3  12        419.22        392.49        13.49 o
   0   3  12          8.32          4.00         1.06 o
   1   3  12         19.36         15.91         1.73 o
   2   3  12         28.24         28.30         2.90 o
   3   3  12          0.23         -0.63         0.96 o
   4   3  12         77.16         62.19         4.25 o
   5   3  12        137.01        127.54         4.75 o
   6   3  12         29.21         32.64         2.30 o
   7   3  12          0.40          0.81         0.54 o
   8   3  12         71.30         75.55         3.21 o
  -9   4  12          8.52          8.52         1.79 o
  -8   4  12         74.61         85.28         4.08 o
  -7   4  12          1.68          1.11         1.04 o
  -6   4  12          7.72          8.46         1.51 o
  -5   4  12          5.78          5.29         1.30 o
  -4   4  12         19.10         19.19         1.95 o
  -3   4  12         17.38         16.25         2.24 o
  -2   4  12        172.67        164.17         6.90 o
  -1   4  12        296.32        302.83         9.33 o
   0   4  12          2.34          1.65         0.69 o
   1   4  12        242.42        217.53         6.43 o
   2   4  12        159.13        158.55         6.68 o
   3   4  12         30.12         24.51         2.64 o
   4   4  12          0.07          0.34         0.62 o
   5   4  12          2.05          1.05         0.69 o
   6   4  12         26.70         30.72         1.98 o
  -7   5  12          0.24          1.06         0.82 o
  -6   5  12         25.41         26.80         3.12 o
  -5   5  12         56.75         55.17         3.14 o
  -4   5  12         15.70         18.01         1.94 o
  -3   5  12          4.52          1.41         0.82 o
  -2   5  12         23.91         27.31         3.70 o
  -1   5  12          1.13          0.83         0.77 o
   0   5  12         16.78         14.89         1.94 o
   1   5  12         25.27         20.41         2.84 o
   2   5  12         21.74         20.24         2.72 o
   3   5  12         95.46         92.26         5.30 o
 -12   1  13         10.62         11.19         2.46 o
 -11   1  13          0.58          0.55         0.75 o
 -10   1  13         12.23          8.29         1.71 o
  -9   1  13         38.69         30.90         3.12 o
  -8   1  13         65.34         58.13         5.91 o
  -7   1  13        124.94        109.72         7.65 o
  -6   1  13          2.73          2.60         0.67 o
  -5   1  13        100.82         88.43         5.20 o
  -4   1  13         15.13         19.90         5.38 o
  -3   1  13        184.35        189.24        16.69 o
  -2   1  13          1.20          5.06         2.07 o
  -1   1  13         51.25         34.65         6.84 o
   0   1  13          0.83         -0.16         1.79 o
   1   1  13         97.54         84.39         7.54 o
   2   1  13          1.66          3.03         0.77 o
   3   1  13          1.79          0.70         0.57 o
   4   1  13        317.24        329.84         8.52 o
   5   1  13          7.77          4.59         0.96 o
   6   1  13         27.37         25.95         2.72 o
   7   1  13        212.98        225.75         9.20 o
   8   1  13          7.25         11.23         2.46 o
   9   1  13         60.56         61.26         4.42 o
 -12   2  13         61.26         68.51         4.24 o
 -11   2  13          0.44          2.51         0.93 o
 -10   2  13         95.27        100.76         4.94 o
  -9   2  13         46.90         53.72         3.92 o
  -8   2  13          2.18          1.10         0.95 o
  -7   2  13          0.70          0.76         0.58 o
  -6   2  13          7.91          5.70         1.21 o
  -5   2  13          2.92          1.33         0.66 o
  -4   2  13         74.84         78.76         4.60 o
  -3   2  13        339.76        309.82         7.22 o
  -2   2  13        295.65        283.34         8.53 o
  -1   2  13         31.69         24.90         2.98 o
   0   2  13          6.83          6.07         1.20 o
   1   2  13         47.05         36.14         3.03 o
   2   2  13         23.36         22.93         1.73 o
   3   2  13          0.16          1.36         0.63 o
   4   2  13          7.10          4.28         1.34 o
   5   2  13        161.71        145.04         6.50 o
   6   2  13          8.87         14.67         4.73 o
   7   2  13         12.51         15.23         2.01 o
   8   2  13          0.03         -0.74         0.95 o
   9   2  13         60.41         68.86         4.03 o
 -11   3  13         84.38         95.67         4.99 o
 -10   3  13         13.60         17.82         1.88 o
  -9   3  13         21.69         30.16         2.66 o
  -8   3  13          2.94          3.30         0.89 o
  -7   3  13          1.51          4.68         1.24 o
  -6   3  13        124.17        120.98         5.94 o
  -5   3  13         28.83         30.57         4.31 o
  -4   3  13        165.67        149.63         6.51 o
  -3   3  13         34.48         31.03         4.28 o
  -2   3  13        653.56        582.05        18.22 o
  -1   3  13          7.37          6.59         1.83 o
   0   3  13          0.45          0.26         1.21 o
   1   3  13          0.05          0.62         0.59 o
   2   3  13         72.71         71.06         3.70 o
   3   3  13          0.44          1.62         0.86 o
   4   3  13         32.75         35.26         3.18 o
   5   3  13        120.55        123.56         4.48 o
   6   3  13          4.43          5.88         1.01 o
   7   3  13          7.41          9.33         1.29 o
   8   3  13         45.04         48.64         3.45 o
  -9   4  13          2.15          7.68         1.76 o
  -8   4  13        162.15        154.17         5.24 o
  -7   4  13        177.01        187.64         6.33 o
  -6   4  13          9.48          7.64         1.21 o
  -5   4  13         23.31         25.44         2.09 o
  -4   4  13         84.60         94.19         7.41 o
  -3   4  13         51.23         56.73         4.05 o
  -2   4  13        300.72        315.13        18.20 o
  -1   4  13          0.62          1.13         0.80 o
   0   4  13         20.39         24.42         3.73 o
   1   4  13        218.32        232.94         8.02 o
   2   4  13        123.18        124.80         5.78 o
   3   4  13         30.65         24.17         2.52 o
   4   4  13          2.42          2.90         1.00 o
   5   4  13         40.00         39.52         2.81 o
   6   4  13        226.90        275.87         6.63 o
  -6   5  13         14.83         22.54         2.61 o
  -5   5  13         93.96         99.21         3.93 o
  -4   5  13         35.25         32.30         2.43 o
  -3   5  13          0.17         -0.76         1.03 o
  -2   5  13          2.42          3.12         1.32 o
  -1   5  13         52.95         60.03         3.49 o
   0   5  13        115.13        114.25         4.71 o
   1   5  13        131.30        133.52         6.98 o
   2   5  13          0.02          0.14         0.91 o
 -12   0  14        104.77        100.29         6.29 o
 -11   0  14        379.22        437.90         9.83 o
 -10   0  14         40.83         41.20         4.55 o
  -9   0  14        273.56        239.66        11.97 o
  -8   0  14         47.55         42.96         5.20 o
  -7   0  14        496.26        461.02        16.77 o
  -6   0  14        270.28        243.76         8.13 o
  -5   0  14        324.49        284.06         8.46 o
  -4   0  14          1.40          5.16         2.82 o
  -3   0  14        417.34        392.06        23.51 o
  -2   0  14        140.17        129.75        13.61 o
  -1   0  14        217.89        218.67        16.55 o
   0   0  14        171.71        167.08        15.08 o
   1   0  14         83.76         99.16         6.44 o
   2   0  14         44.38         56.63         5.43 o
   3   0  14          8.33          3.96         1.82 o
   4   0  14        141.56        126.64         8.66 o
   5   0  14        893.06        881.49        22.35 o
   6   0  14         51.94         55.86         5.55 o
   7   0  14        473.98        495.81        15.35 o
   8   0  14         67.41         67.47         4.96 o
   9   0  14         76.03         74.11         4.09 o
 -12   1  14         25.89         28.57         1.72 o
 -11   1  14          6.76          7.28         1.43 o
 -10   1  14         21.57         23.14         2.58 o
  -9   1  14         13.35         14.24         2.17 o
  -8   1  14        338.44        343.24         9.89 o
  -7   1  14        153.21        132.13         5.08 o
  -6   1  14          4.17          4.36         1.04 o
  -5   1  14         68.36         51.81         2.94 o
  -4   1  14        510.58        466.86         8.65 o
  -3   1  14        281.68        323.55        22.54 o
  -2   1  14         66.38         70.16        10.42 o
  -1   1  14         57.20         49.58         5.95 o
   0   1  14         32.65         43.18         3.48 o
   1   1  14        537.56        503.46        11.10 o
   2   1  14        921.65        868.79        15.07 o
   3   1  14         79.90         76.18         4.58 o
   4   1  14         68.76         66.40         4.37 o
   5   1  14        125.07        113.45         5.66 o
   6   1  14         94.70        102.73         5.14 o
   7   1  14          4.89          4.32         1.17 o
   8   1  14         17.50         12.76         2.45 o
   9   1  14          0.25          1.09         0.79 o
 -11   2  14        182.99        195.08         6.25 o
 -10   2  14         55.92         57.09         3.64 o
  -9   2  14         69.40         59.43         4.06 o
  -8   2  14          2.82          0.33         0.81 o
  -7   2  14         24.82         19.69         2.03 o
  -6   2  14          2.20          2.10         0.93 o
  -5   2  14        232.51        212.24         6.34 o
  -4   2  14        629.93        607.75        13.12 o
  -3   2  14          0.34          2.82         0.77 o
  -2   2  14       1810.33       1683.64        17.09 o
  -1   2  14        337.93        297.58         9.02 o
   0   2  14          0.29         -4.21         2.11 o
   1   2  14          2.49          1.94         1.26 o
   2   2  14        492.24        468.30        12.01 o
   3   2  14         13.89         12.03         1.48 o
   4   2  14         15.91         12.29         1.51 o
   5   2  14        247.10        229.32         9.53 o
   6   2  14         27.02         29.94         3.87 o
   7   2  14        112.79        119.76         6.94 o
   8   2  14         78.92         83.50         5.04 o
 -10   3  14          1.39          1.05         1.08 o
  -9   3  14          0.44          0.74         0.99 o
  -8   3  14        569.73        569.43        11.88 o
  -7   3  14        137.16        140.35         6.16 o
  -6   3  14        436.60        429.04        16.06 o
  -5   3  14        414.70        371.07        24.45 o
  -4   3  14         88.28         83.17         6.94 o
  -3   3  14         58.77         64.00         6.13 o
  -2   3  14         73.14         72.32         6.50 o
  -1   3  14         80.48         65.95         6.15 o
   0   3  14         24.11         22.59         2.58 o
   1   3  14        190.94        163.26         6.82 o
   2   3  14        179.05        162.95         6.82 o
   3   3  14         79.76         70.96         3.65 o
   4   3  14          8.30          7.14         1.15 o
   5   3  14         88.86         87.13         4.49 o
   6   3  14         16.45         16.90         1.45 o
   7   3  14          1.88          5.49         1.39 o
  -8   4  14         71.56         68.68         2.74 o
  -7   4  14        155.75        174.12         4.83 o
  -6   4  14        120.85        127.46         4.56 o
  -5   4  14          1.14          0.84         0.82 o
  -4   4  14         42.62         48.88         5.07 o
  -3   4  14         55.88         54.67         3.87 o
  -2   4  14         35.87         34.52         4.60 o
  -1   4  14         44.83         36.12         4.51 o
   0   4  14          0.06         -0.86         1.09 o
   1   4  14         34.19         27.69         4.01 o
   2   4  14         17.66         17.68         2.22 o
   3   4  14          3.25          3.99         1.03 o
   4   4  14          0.60         -0.43         0.70 o
   5   4  14          1.89          1.01         0.58 o
  -5   5  14          5.94          6.69         0.97 o
  -4   5  14          2.18          1.68         0.56 o
  -3   5  14          1.35         -1.85         1.75 o
  -2   5  14         14.00         17.57         2.43 o
  -1   5  14          5.89          4.65         1.52 o
   0   5  14         31.87         31.00         3.30 o
   1   5  14         54.15         57.06         4.21 o
   2   5  14         29.35         33.49         2.97 o
 -12   1  15         17.26         17.82         1.56 o
 -11   1  15         69.53         89.04         4.22 o
 -10   1  15         26.33         26.04         3.98 o
  -9   1  15         19.96         14.62         2.11 o
  -8   1  15          1.37          1.36         0.71 o
  -7   1  15        390.91        355.32         8.45 o
  -6   1  15          0.07          0.21         0.56 o
  -5   1  15         52.68         43.42         2.44 o
  -4   1  15         91.83         92.65         3.49 o
  -3   1  15        149.96        130.48         4.07 o
  -2   1  15        157.94        155.38         5.10 o
  -1   1  15          8.57          6.30         1.02 o
   0   1  15        564.54        580.13         8.45 o
   1   1  15         20.97         16.18         1.72 o
   2   1  15         23.98         20.97         2.38 o
   3   1  15        221.17        196.89         7.40 o
   4   1  15        460.80        470.14        11.45 o
   5   1  15          0.04          0.81         0.89 o
   6   1  15         23.41         21.67         2.33 o
   7   1  15        236.88        248.30         6.85 o
   8   1  15         41.77         38.30         3.46 o
 -11   2  15         70.91         81.20         3.69 o
 -10   2  15         65.40         73.38         3.96 o
  -9   2  15         48.98         44.62         3.43 o
  -8   2  15         40.08         36.90         2.58 o
  -7   2  15          9.93         10.06         1.42 o
  -6   2  15          0.30         -0.98         0.77 o
  -5   2  15         13.49         12.74         1.94 o
  -4   2  15       1101.04       1025.56        36.26 o
  -3   2  15        466.28        444.99         7.74 o
  -2   2  15        148.59        134.70         4.93 o
  -1   2  15        400.20        388.81        14.60 o
   0   2  15        336.47        294.39        12.83 o
   1   2  15          2.48          5.22         2.02 o
   2   2  15         13.21         14.90         2.00 o
   3   2  15          3.30          4.01         1.73 o
   4   2  15         69.91         73.01         6.19 o
   5   2  15        161.68        147.52         8.51 o
   6   2  15          9.60          9.80         2.35 o
   7   2  15         10.29          9.88         2.01 o
 -10   3  15         32.77         26.07         1.61 o
  -9   3  15         12.16         16.94         1.85 o
  -8   3  15         93.56         88.64         4.60 o
  -7   3  15        121.24        115.29         5.42 o
  -6   3  15        185.69        189.46        13.33 o
  -5   3  15          4.96          4.13         1.19 o
  -4   3  15         25.67         31.49         4.41 o
  -3   3  15        200.30        194.73        10.62 o
  -2   3  15        353.29        338.53        14.02 o
  -1   3  15         84.03         78.81         6.74 o
   0   3  15         26.55         33.45         4.54 o
   1   3  15         49.94         41.88         3.42 o
   2   3  15        270.50        263.54         8.93 o
   3   3  15         66.23         68.21         4.22 o
   4   3  15          1.46         -0.01         0.91 o
   5   3  15          0.10         -0.64         0.76 o
   6   3  15         57.55         67.94         4.74 o
  -8   4  15          3.87          3.72         1.11 o
  -7   4  15          6.36          6.67         1.45 o
  -6   4  15         29.23         34.58         2.67 o
  -5   4  15         99.35        109.44         4.86 o
  -4   4  15         17.32         18.58         3.14 o
  -3   4  15         11.28          5.96         1.78 o
  -2   4  15         18.10         12.09         2.68 o
  -1   4  15          9.65         14.37         2.93 o
   0   4  15          1.88          2.89         1.62 o
   1   4  15         74.08         79.36         6.24 o
   2   4  15          3.88          5.18         1.54 o
   3   4  15          7.75         10.27         2.31 o
   4   4  15         45.95         58.86         4.45 o
  -4   5  15          2.43          1.47         0.75 o
  -3   5  15         43.39         46.58         3.70 o
   0   5  15          8.41         11.66         1.94 o
 -12   0  16        167.24        174.52         6.57 o
 -11   0  16         56.30         73.34         5.26 o
 -10   0  16         34.80         32.86         4.02 o
  -9   0  16         39.38         49.54         5.26 o
  -8   0  16        178.61        169.40        10.03 o
  -7   0  16        719.57        661.42        20.06 o
  -6   0  16        158.58        158.02         6.74 o
  -5   0  16        231.59        209.88         9.91 o
  -4   0  16        415.35        377.15        14.04 o
  -3   0  16       1433.79       1289.31        25.55 o
  -2   0  16        104.60         86.47         6.66 o
  -1   0  16         83.24         73.17         3.52 o
   0   0  16         27.70         25.91         2.60 o
   1   0  16        832.24        730.77        19.88 o
   2   0  16       2294.15       2114.83        34.17 o
   3   0  16          0.61          0.56         1.09 o
   4   0  16         20.71         16.71         3.22 o
   5   0  16        480.07        473.57        15.81 o
   6   0  16        352.95        364.44        12.84 o
   7   0  16        102.89        118.49         6.50 o
   8   0  16          5.65          4.09         0.99 o
 -11   1  16        236.11        259.42        13.30 o
 -10   1  16        144.76        157.20         5.99 o
  -9   1  16         39.49         38.31         2.50 o
  -8   1  16          0.32          0.79         0.73 o
  -7   1  16        103.05         99.20         4.42 o
  -6   1  16        120.38        116.82         4.09 o
  -5   1  16        306.72        277.52         6.23 o
  -4   1  16        285.40        251.42         5.87 o
  -3   1  16         91.35         72.72         3.12 o
  -2   1  16       1453.76       1385.75        24.62 o
  -1   1  16       1090.94        991.75        16.95 o
   0   1  16          8.96         10.06         1.34 o
   1   1  16          3.41          2.49         0.56 o
   2   1  16        107.58         93.95         6.41 o
   3   1  16          3.55          4.00         1.30 o
   4   1  16        112.68        110.10         5.45 o
   5   1  16        580.31        577.36        11.87 o
   6   1  16         58.62         54.39         3.41 o
   7   1  16        237.42        252.10         6.25 o
   8   1  16        209.01        200.96         6.75 o
 -11   2  16          0.11          0.88         0.68 o
 -10   2  16          1.88          2.20         0.79 o
  -9   2  16          9.57          8.72         1.62 o
  -8   2  16        338.83        351.13         9.68 o
  -7   2  16         55.18         50.58         3.05 o
  -6   2  16         17.11         20.49         2.00 o
  -5   2  16        107.48         92.08         5.23 o
  -4   2  16         58.53         52.57         2.72 o
  -3   2  16         36.90         38.03         2.32 o
  -2   2  16        149.33        130.28         5.98 o
  -1   2  16          0.42          0.77         1.00 o
   0   2  16         25.65         22.29         3.50 o
   1   2  16        102.20        107.19         7.80 o
   2   2  16        296.86        270.48         8.44 o
   3   2  16         10.56          9.35         1.64 o
   4   2  16         71.86         73.60         4.25 o
   5   2  16          2.17          2.97         1.05 o
   6   2  16          1.04          2.54         1.21 o
   7   2  16          8.45         12.36         1.91 o
  -9   3  16          2.82          2.71         0.72 o
  -8   3  16          5.29          5.63         1.24 o
  -7   3  16          1.16          0.39         0.64 o
  -6   3  16          9.56         10.27         1.70 o
  -5   3  16          0.61          1.70         1.29 o
  -4   3  16        200.81        190.72         8.04 o
  -3   3  16          3.97          4.26         1.81 o
  -2   3  16         11.00          7.47         2.22 o
  -1   3  16          1.61          2.53         1.40 o
   0   3  16         13.23         12.09         2.59 o
   1   3  16         50.78         45.35         5.05 o
   2   3  16          0.53          0.32         1.32 o
   3   3  16          0.13          0.67         0.74 o
   4   3  16          0.21          0.50         0.65 o
   5   3  16         11.73         12.66         2.20 o
   6   3  16         16.00         17.03         2.11 o
  -7   4  16        196.41        221.49         8.19 o
  -6   4  16          0.11         -0.14         1.04 o
  -5   4  16          0.03          1.01         1.07 o
  -4   4  16         16.19         15.26         2.69 o
  -3   4  16          0.56         -0.64         1.32 o
  -2   4  16          0.91         -0.29         1.20 o
  -1   4  16         18.27         13.13         2.49 o
   0   4  16        163.24        156.29         8.53 o
   1   4  16          2.01          1.59         1.17 o
   2   4  16          9.28          6.20         1.67 o
   3   4  16          2.30          2.01         1.15 o
   4   4  16         12.71         10.00         1.72 o
 -11   1  17          1.29          3.76         0.67 o
 -10   1  17        158.78        178.66         8.48 o
  -9   1  17          3.58          6.82         1.05 o
  -8   1  17          1.16          0.37         0.78 o
  -7   1  17          3.31          2.45         0.72 o
  -6   1  17          0.34          0.41         0.61 o
  -5   1  17          3.64          4.00         0.98 o
  -4   1  17        293.07        290.91         8.65 o
  -3   1  17        251.16        238.18         6.68 o
  -2   1  17        220.60        206.45         6.17 o
  -1   1  17        661.81        645.10        12.35 o
   0   1  17         28.91         25.90         2.65 o
   1   1  17          3.37          3.69         1.10 o
   2   1  17        202.71        196.19         7.30 o
   3   1  17         40.03         36.14         3.10 o
   4   1  17         28.36         26.06         2.58 o
   5   1  17          0.16          1.00         1.59 o
   6   1  17          0.71         -0.22         1.07 o
   7   1  17          4.22          4.65         1.34 o
 -10   2  17          0.71          1.06         0.55 o
  -9   2  17         14.10         13.06         2.35 o
  -8   2  17         13.47         15.33         2.09 o
  -7   2  17        164.77        172.99         5.47 o
  -6   2  17         37.18         41.86         3.49 o
  -5   2  17          9.62          8.29         1.69 o
  -4   2  17         17.09         18.08         1.61 o
  -3   2  17        126.36        116.35         4.05 o
  -2   2  17          2.80          2.52         0.90 o
  -1   2  17         69.29         66.78         4.24 o
   0   2  17          5.67          6.64         2.05 o
   1   2  17        120.02        122.65         8.18 o
   2   2  17         17.80         20.54         2.29 o
   3   2  17         27.52         34.24         2.87 o
   4   2  17         19.32         23.15         2.60 o
   5   2  17          4.33          3.21         0.86 o
   6   2  17         65.69         75.38         3.16 o
  -9   3  17         33.12         38.92         2.33 o
  -8   3  17          7.43          6.01         1.75 o
  -7   3  17         64.80         69.38         3.78 o
  -6   3  17          0.32          0.08         1.28 o
  -5   3  17         23.37         19.16         3.13 o
  -4   3  17         80.31         73.42         6.24 o
  -3   3  17         32.18         25.15         3.80 o
  -2   3  17         15.85         14.63         2.74 o
  -1   3  17          4.15          5.02         1.53 o
   0   3  17        163.22        169.17         6.33 o
   1   3  17         12.50         13.91         2.72 o
   2   3  17         44.63         47.67         4.82 o
   3   3  17          0.16          1.61         1.11 o
   4   3  17         96.29        115.47         6.42 o
   5   3  17         27.81         39.82         3.25 o
  -6   4  17         44.13         52.78         4.12 o
  -5   4  17         67.43         69.01         5.00 o
  -4   4  17          0.02         -0.38         1.15 o
  -3   4  17         33.71         41.28         4.15 o
  -2   4  17        156.13        183.26         8.89 o
  -1   4  17          0.60          1.16         1.20 o
   0   4  17          0.17          0.08         0.83 o
   1   4  17          1.44          1.11         0.90 o
   2   4  17         19.68         31.56         3.23 o
   3   4  17         24.58         29.98         2.81 o
 -11   0  18         65.80         73.48         4.37 o
 -10   0  18        151.10        150.03        10.05 o
  -9   0  18         73.87         90.69         4.39 o
  -8   0  18         93.00         92.96         3.96 o
  -7   0  18         89.86         94.16         7.14 o
  -6   0  18          1.65          5.59         1.43 o
  -5   0  18         44.66         47.58         5.14 o
  -4   0  18        224.95        221.50        11.02 o
  -3   0  18       1214.98       1039.47        17.21 o
  -2   0  18        503.05        483.36        11.53 o
  -1   0  18       1161.11       1027.33        23.68 o
   0   0  18         73.18         66.34         6.04 o
   1   0  18         50.32         46.88         3.59 o
   2   0  18          0.23         -0.15         0.79 o
   3   0  18         17.06         15.23         2.55 o
   4   0  18        174.46        163.26         6.06 o
   5   0  18        117.05        127.27         7.21 o
   6   0  18        244.04        252.68         8.93 o
 -10   1  18         16.91         17.86         1.39 o
  -9   1  18          4.60          9.53         1.17 o
  -8   1  18         68.29         64.41         3.23 o
  -7   1  18        300.32        291.69         7.20 o
  -6   1  18        162.23        152.21         5.27 o
  -5   1  18         60.17         54.02         2.78 o
  -4   1  18          8.00          8.49         1.07 o
  -3   1  18         11.86         12.61         1.59 o
  -2   1  18        217.97        198.17         6.08 o
  -1   1  18         11.34         13.22         1.63 o
   0   1  18        193.69        184.07         6.78 o
   1   1  18         40.89         48.57         3.52 o
   2   1  18        370.44        351.13        13.45 o
   3   1  18         74.98         75.72         6.13 o
   4   1  18          8.70          7.26         2.18 o
   5   1  18          8.99         10.06         2.14 o
   6   1  18          1.47          2.32         1.05 o
 -10   2  18         50.40         54.37         3.97 o
  -9   2  18         47.90         49.86         2.98 o
  -8   2  18        198.91        201.42        12.80 o
  -7   2  18          4.03          5.72         1.86 o
  -6   2  18         41.42         38.18         3.26 o
  -5   2  18         52.40         43.43         2.93 o
  -4   2  18        216.59        209.30         7.70 o
  -3   2  18        146.13        147.76         5.05 o
  -2   2  18         23.44         27.96         2.20 o
  -1   2  18         45.11         41.28         3.25 o
   0   2  18        197.78        198.88         8.89 o
   1   2  18        114.69        116.62         7.61 o
   2   2  18          0.63         -0.96         0.64 o
   3   2  18         13.02         13.41         1.68 o
   4   2  18        201.86        222.03         6.23 o
   5   2  18         66.14         64.13         4.27 o
  -8   3  18          9.99         10.46         1.92 o
  -7   3  18         70.06         78.90         5.61 o
  -6   3  18         42.16         40.54         4.27 o
  -5   3  18          0.08         -1.07         1.25 o
  -4   3  18         14.29         18.48         3.10 o
  -3   3  18        128.62        121.65         5.45 o
  -2   3  18         52.22         55.34         5.25 o
  -1   3  18         17.10         17.05         1.91 o
   0   3  18         17.85         14.99         1.80 o
   1   3  18          0.17          0.56         0.75 o
   2   3  18         85.43         85.69         5.03 o
   3   3  18        105.63        110.42         4.67 o
   4   3  18          2.76          2.22         0.61 o
  -6   4  18         13.02         10.15         1.62 o
  -5   4  18         20.52         21.69         2.60 o
  -4   4  18          3.93          5.12         1.35 o
  -3   4  18         13.09         16.64         2.47 o
  -2   4  18          0.99          1.58         1.12 o
  -1   4  18          6.30          7.73         1.21 o
   0   4  18          1.26          0.90         0.97 o
   1   4  18         28.22         29.13         2.96 o
 -10   1  19          0.88          1.01         1.39 o
  -9   1  19         10.33         11.49         1.01 o
  -8   1  19          1.38          1.37         0.57 o
  -7   1  19          0.10          0.83         0.64 o
  -6   1  19         32.70         30.32         2.34 o
  -5   1  19         88.82         93.39         5.47 o
  -4   1  19         61.76         55.00         3.17 o
  -3   1  19        104.31         91.67         4.11 o
  -2   1  19         18.46         16.64         1.80 o
  -1   1  19        315.52        300.33         8.87 o
   0   1  19          5.86          9.51         1.57 o
   1   1  19         18.64         17.26         1.71 o
   2   1  19         14.43         12.91         1.81 o
   3   1  19          0.69          0.52         0.69 o
   4   1  19          6.48          7.68         1.34 o
   5   1  19         20.24         17.30         1.61 o
  -9   2  19         76.43        104.94         5.69 o
  -8   2  19         57.52         65.43         5.08 o
  -7   2  19          0.19          1.51         1.30 o
  -6   2  19          0.01         -1.72         1.67 o
  -5   2  19          8.95          7.85         1.45 o
  -4   2  19         41.61         50.48         3.47 o
  -3   2  19         75.51         86.27         3.71 o
  -2   2  19         14.74         14.29         1.86 o
  -1   2  19         64.04         56.74         9.49 o
   0   2  19         32.69         37.03         4.71 o
   1   2  19         26.41         24.25         3.44 o
   2   2  19         60.24         57.43         5.01 o
   3   2  19          7.93          9.93         1.39 o
   4   2  19          0.26          0.61         0.59 o
   5   2  19          1.74          1.13         0.79 o
  -7   3  19        122.32        139.13         6.75 o
  -6   3  19        157.05        187.16         8.38 o
  -5   3  19         30.72         37.24         3.92 o
  -4   3  19         27.60         18.67         2.87 o
  -3   3  19         29.32         26.48         3.44 o
  -2   3  19         70.15         85.64         4.27 o
  -1   3  19         33.77         41.79         2.29 o
   0   3  19         26.79         25.88         2.19 o
   1   3  19          2.38          3.31         0.86 o
   2   3  19          2.35          4.27         0.84 o
   3   3  19          4.29          8.23         1.44 o
  -3   4  19        147.90        163.13         6.45 o
  -9   0  20         11.02          5.91         1.34 o
  -8   0  20         60.47         61.49         5.01 o
  -7   0  20        175.66        156.72         8.67 o
  -6   0  20        389.71        377.99        14.12 o
  -5   0  20          0.73          0.90         0.77 o
  -4   0  20         23.59         21.06         3.29 o
  -3   0  20         10.17         11.46         2.38 o
  -2   0  20        399.81        407.53        16.95 o
  -1   0  20        635.44        610.05        17.82 o
   0   0  20         27.43         23.61         3.54 o
   1   0  20         62.10         69.21         5.67 o
   2   0  20        216.59        237.31        10.05 o
   3   0  20        277.83        283.52        10.07 o
  -9   1  20         92.76        108.14         5.62 o
  -8   1  20         19.41         22.95         2.25 o
  -7   1  20         52.75         51.03         3.36 o
  -6   1  20         10.53         11.71         1.71 o
  -5   1  20         26.74         33.27         3.51 o
  -4   1  20         88.84         93.59         4.04 o
  -3   1  20        546.50        524.99         8.38 o
  -2   1  20          4.70          5.36         1.04 o
  -1   1  20        148.73        138.97         7.36 o
   0   1  20        122.73        134.68         6.41 o
   1   1  20        113.81        103.01         7.02 o
   2   1  20         46.55         41.66         4.28 o
   3   1  20         12.03         10.06         2.08 o
   4   1  20         32.48         35.75         3.26 o
  -8   2  20         16.70         13.65         2.15 o
  -7   2  20         89.71         98.93         6.10 o
  -6   2  20        130.62        138.04         7.62 o
  -5   2  20          1.75          1.08         2.03 o
  -4   2  20          6.85          4.70         1.47 o
  -3   2  20         23.05         29.26         3.60 o
  -2   2  20         74.58         76.07         5.67 o
  -1   2  20          5.07          3.09         1.32 o
   0   2  20        105.42         97.27         6.47 o
   1   2  20         12.73          7.82         1.98 o
   2   2  20         17.99         19.18         2.68 o
   3   2  20        129.17        149.59         6.74 o
   4   2  20         20.39         23.96         2.34 o
  -6   3  20         27.17         35.76         3.35 o
  -5   3  20         21.11         21.37         2.68 o
  -4   3  20          3.11          1.42         0.82 o
  -3   3  20         21.52         21.81         2.78 o
  -2   3  20          0.14          0.01         0.72 o
  -1   3  20          3.43          5.04         1.31 o
   0   3  20         38.88         46.11         2.58 o
   1   3  20         26.53         29.30         1.96 o
  -8   1  21        105.13        103.28         4.02 o
  -7   1  21          5.90          6.08         0.93 o
  -6   1  21         83.94         82.07         4.28 o
  -5   1  21          0.03          1.04         0.74 o
  -4   1  21         14.19         13.90         1.84 o
  -3   1  21         27.81         21.81         1.60 o
  -2   1  21          0.30          1.50         0.87 o
  -1   1  21        115.49        112.14         5.31 o
   0   1  21          0.22          0.80         1.53 o
   1   1  21        133.13        136.72         7.43 o
   2   1  21          1.06          1.36         0.90 o
   3   1  21         12.66         13.70         2.02 o
  -7   2  21          2.61          4.25         1.20 o
  -6   2  21          4.06          6.06         1.47 o
  -5   2  21         21.57         25.38         2.99 o
  -4   2  21        135.30        147.50         5.01 o
  -3   2  21         14.44         13.86         2.38 o
  -2   2  21         50.23         51.25         4.41 o
  -1   2  21        175.03        188.26         8.38 o
   0   2  21         60.55         63.72         4.85 o
   1   2  21          4.28          3.57         1.12 o
   2   2  21          5.07          7.15         1.38 o
  -8   0  22         51.95         65.25         4.19 o
  -7   0  22        144.61        174.29         7.65 o
  -6   0  22         29.62         27.55         3.30 o
  -5   0  22          4.54          9.48         2.04 o
  -4   0  22         12.61          9.95         1.55 o
  -3   0  22        110.38        122.54         5.59 o
  -2   0  22        116.60        143.66         7.82 o
  -1   0  22        222.15        220.20         9.48 o
   0   0  22         41.74         51.55         4.42 o
   1   0  22        228.85        255.86         9.17 o
   2   0  22        251.36        267.55         8.20 o
  -7   1  22         21.39         25.84         2.82 o
  -6   1  22        156.69        171.54         5.52 o
  -5   1  22         38.90         53.06         4.52 o
  -4   1  22         65.61         70.81         3.64 o
  -3   1  22          6.17          5.05         1.66 o
  -2   1  22        136.37        150.66         5.41 o
  -1   1  22        163.21        186.08         5.87 o
   0   1  22          9.97         14.76         2.42 o
   1   1  22          0.19          1.90         1.05 o
   2   1  22          0.30         -0.26         0.66 o
  -5   2  22         31.85         36.56         3.06 o
  -4   2  22         42.21         51.70         3.71 o
  -3   2  22         54.68         47.47         3.77 o
  -2   2  22         61.49         66.75         4.53 o
  -1   2  22         37.57         36.22         3.38 o
   0   2  22         50.71         58.39         4.02 o
   1   2  22         21.34         22.08         2.31 o
  -6   1  23         15.16         18.45         2.16 o
  -5   1  23          7.54         13.81         1.92 o
  -4   1  23         22.57         26.33         2.84 o
  -3   1  23          9.85         12.09         2.07 o
  -2   1  23          0.63          2.63         1.18 o
  -1   1  23          0.23          1.59         0.93 o
   0   1  23         25.92         36.80         3.23 o
  -2   0  24         72.50         86.67         4.72 o
                                                
